# Supplementary material for: Disentangling Arachis response to biotic and abiotic stress using multi-transcriptomics integration
Source: BMC Plant Biol. 2026 Mar 13;26:728. doi: 10.1186/s12870-026-08551-5 (PMC13101102; doi:10.1186/s12870-026-08551-5)
Supplement: Supplementary file 1 — Supplementary Material 1. Supplementary Table 1 K-means clustering performances. The clustering performances for the four dataset setups (Raw Data, Latent Space, PCA, t-SNE). Calculated metrics: homogeneity score, completeness score, v measure, adjusted Rand score, adjusted mutual score, Jaccard score, silhouette score (Bray-Curtis metric), inertia and entropy. Number of clusters k goes from 2 to maximum 10. See Figure 1 for a graphical visualization of silhouette score, Jaccard score and entropy [file 12870_2026_8551_MOESM1_ESM.xlsx]

## Sheet: S_Table_1
Supplementary Table 1. K-means clustering performances.
Raw Data	homogeneity score (%)	29.59	57.81	66.46	75.92	75.92	75.92	75.92	85.66	95.21
	completeness score (%)	81.76	89.75	90.97	87.86	80.61	72.94	68.59	69.75	72.93
	v_measure (%)	43.45	70.33	76.81	81.45	78.19	74.40	72.07	76.89	82.59
	adj rand score (%)	23.08	54.31	59.33	70.72	63.38	51.23	45.33	56.45	63.74
	adj mutual score (%)	38.72	65.95	72.10	76.65	71.36	64.89	60.19	65.85	73.51
	jaccard score (%)	58.00	76.67	70.83	68.97	57.48	49.27	43.11	47.78	45.00
	silhouette_score (%)	62.81	58.00	56.59	57.91	47.69	42.30	40.76	26.10	35.86
	inertia	528611	402611	288589	200588	179457	160081	149226	136941	113892
	entropy (%)	53.86	31.88	16.92	11.97	9.97	8.55	7.48	7.91	3.87
Latent Space	homogeneity score (%)	18.29	48.67	71.38	73.36	72.6	74.13	79.13	76.9	81.54
	completeness score (%)	60.42	80.25	85.63	80.07	74.86	68.76	67.52	62.97	62.75
	v_measure (%)	28.08	60.59	77.86	76.57	73.71	71.35	72.87	69.24	70.92
	adj rand score (%)	10.45	39.64	67.93	68.76	64.38	60.55	56.34	51.05	49.42
	adj mutual score (%)	21.87	54.68	73.27	70.38	65.82	61	61.49	55.22	56.05
	jaccard score (%)	34.25	57.54	71.31	61.44	59.91	53.57	44.64	43.52	40.48
	silhouette_score (%)	29.76	40.15	33.44	24.45	22.04	20.32	16.83	11.2	2.76
	inertia	7870.08	5793.69	5023.93	4576.63	4382.91	4068.04	3975.98	3732.3	3496.28
	entropy (%)	67.13	43.73	27.59	29.95	19.47	23.5	16.99	18.73	16.31
PCA	homogeneity score (%)	29.59	57.81	66.46	75.92	75.92	75.92	90.89	95.21	95.21
	completeness score (%)	81.76	89.75	90.97	87.86	80.61	72.94	75.2	77.17	74.63
	v_measure (%)	43.45	70.33	76.81	81.45	78.19	74.4	82.3	85.25	83.67
	adj rand score (%)	23.08	54.31	59.33	70.72	63.38	51.23	65.72	70.9	66.99
	adj mutual score (%)	38.72	65.95	72.1	76.65	71.36	64.89	74.69	78.37	75.48
	jaccard score (%)	58	76.67	70.83	68.97	57.48	49.27	52.92	50	45
	silhouette_score (%)	44.11	57.09	57.69	60.48	56.98	54.92	49.2	52.76	47.85
	inertia	444017	318083	204506	116559	96208.6	76975.1	61466.1	46703.6	40269.2
	entropy (%)	53.86	31.88	16.92	11.97	9.97	8.55	7.36	4.3	3.87
t-SNE	homogeneity score (%)	29.59	57.81	73.36	82.01	83.17	83.17	83.75	83.75	86.97
	completeness score (%)	81.76	89.75	91.75	92.55	86.59	77.92	74.95	69.28	68.75
	v_measure (%)	43.45	70.33	81.53	86.96	84.84	80.46	79.11	75.83	76.79
	adj rand score (%)	23.08	54.31	70.87	77.53	79.21	66.27	64.08	52.6	55.37
	adj mutual score (%)	38.72	65.95	77.7	83.57	80.13	73.22	70.56	64.55	65.02
	jaccard score (%)	58	76.67	78.33	73.33	64.9	55.63	49.62	44.11	45.33
	silhouette_score (%)	65.35	67.47	70.99	77.95	76	71.65	66.31	60.12	54.97
	inertia	6.5	2.87	1.62	0.49	0.3	0.24	0.18	0.13	0.11
	entropy (%)	53.86	31.88	19.09	9.68	13.51	11.58	10.43	9.27	7.68
The clustering performances for the four dataset setups (Raw Data, Latent Space, PCA, t-SNE). Calculated metrics: homogeneity score, completeness score, v measure, adjusted Rand score, adjusted mutual score, Jaccard score, silhouette score (Bray-Curtis metric), inertia and entropy. Number of clusters k goes from 2 to maximum 10. See Figure 1 for a graphical visualization of silhouette score, Jacc…
