# Supplementary material for: Disentangling Arachis response to biotic and abiotic stress using multi-transcriptomics integration
Source: BMC Plant Biol. 2026 Mar 13;26:728. doi: 10.1186/s12870-026-08551-5 (PMC13101102; doi:10.1186/s12870-026-08551-5)
Supplement: Supplementary file 2 — Supplementary Material 2. Supplementary Table 2. HIVE gene selection. Information on genes in common between the two selection methods and GeneIDs of genes selected by HIVE and meta-analysis [file 12870_2026_8551_MOESM2_ESM.xlsx]

## Sheet: S_Table_2
Supplementary Table 2. HIVE gene selection.
HIVE_in_META	GeneID_HIVE	GeneID_META
-	Aradu.000JC	Aradu.003TN
Y	Aradu.003TN	Aradu.0060C
Y	Aradu.0060C	Aradu.00HGB
-	Aradu.00BL5	Aradu.0124J
-	Aradu.00WGF	Aradu.014NJ
-	Aradu.010SR	Aradu.0168M
Y	Aradu.0124J	Aradu.01AIN
Y	Aradu.014NJ	Aradu.01B4C
-	Aradu.015MP	Aradu.01CF0
-	Aradu.017SJ	Aradu.01PEQ
-	Aradu.019PN	Aradu.01T4M
Y	Aradu.01AIN	Aradu.01T8N
-	Aradu.01EU1	Aradu.01UKP
-	Aradu.01K82	Aradu.020AG
-	Aradu.01KBI	Aradu.02CFW
-	Aradu.01SQW	Aradu.02CQ3
Y	Aradu.01T4M	Aradu.02GMF
-	Aradu.01U6W	Aradu.02HPB
-	Aradu.027FB	Aradu.02I1H
-	Aradu.0291B	Aradu.02IKD
-	Aradu.029LX	Aradu.02IKS
Y	Aradu.02CFW	Aradu.02VEY
Y	Aradu.02CQ3	Aradu.031BD
Y	Aradu.02GMF	Aradu.034KP
-	Aradu.02LQD	Aradu.039HC
-	Aradu.02TFB	Aradu.03ENG
-	Aradu.02TGY	Aradu.03QUI
-	Aradu.02ZGN	Aradu.03X06
-	Aradu.031YC	Aradu.04DPI
-	Aradu.033W0	Aradu.04E6I
-	Aradu.039A1	Aradu.04EM8
-	Aradu.039JF	Aradu.04U7A
-	Aradu.03GSH	Aradu.052CR
-	Aradu.03N4G	Aradu.054T2
-	Aradu.03UVX	Aradu.055UL
-	Aradu.03WRD	Aradu.05F6Y
-	Aradu.045XZ	Aradu.05H52
-	Aradu.04B0F	Aradu.05WJ3
Y	Aradu.04DPI	Aradu.065GY
Y	Aradu.04E6I	Aradu.067MN
-	Aradu.04RDY	Aradu.06H1M
Y	Aradu.04U7A	Aradu.06HG0
-	Aradu.04VAI	Aradu.06L51
Y	Aradu.054T2	Aradu.073NL
-	Aradu.0572C	Aradu.0746P
-	Aradu.058CJ	Aradu.074JV
-	Aradu.058P4	Aradu.0768L
-	Aradu.05B34	Aradu.077AT
Y	Aradu.05H52	Aradu.07ACF
-	Aradu.05HLH	Aradu.07DU6
-	Aradu.05JBL	Aradu.07E2R
-	Aradu.05MVI	Aradu.07P3B
-	Aradu.05RMW	Aradu.07VUH
-	Aradu.05TLW	Aradu.07VYH
-	Aradu.0603J	Aradu.07ZWB
Y	Aradu.067MN	Aradu.085I9
-	Aradu.06C7F	Aradu.085ZD
-	Aradu.06FCV	Aradu.08MKE
-	Aradu.06GIQ	Aradu.08N9Z
Y	Aradu.06H1M	Aradu.08NF7
Y	Aradu.06HG0	Aradu.08REY
Y	Aradu.06L51	Aradu.08TAH
-	Aradu.06N9R	Aradu.08UAJ
-	Aradu.06TG1	Aradu.08WFG
-	Aradu.06W1Y	Aradu.08Y7C
-	Aradu.070N1	Aradu.094MD
-	Aradu.07167	Aradu.09F0B
Y	Aradu.0746P	Aradu.09H6L
Y	Aradu.074JV	Aradu.09HBR
Y	Aradu.0768L	Aradu.0AD2C
-	Aradu.077V4	Aradu.0AW7C
Y	Aradu.07E2R	Aradu.0B0KP
-	Aradu.07I6M	Aradu.0BT33
Y	Aradu.07ZWB	Aradu.0C0S7
-	Aradu.083WP	Aradu.0C27S
Y	Aradu.085ZD	Aradu.0C9TU
-	Aradu.08GEE	Aradu.0CM87
-	Aradu.08GFU	Aradu.0D47M
-	Aradu.08H0Q	Aradu.0D4S6
-	Aradu.08LP0	Aradu.0D5YN
-	Aradu.08MSL	Aradu.0D9XJ
-	Aradu.08XY7	Aradu.0EZ1S
-	Aradu.096RP	Aradu.0F1HP
-	Aradu.0992L	Aradu.0F9N8
Y	Aradu.09F0B	Aradu.0FB9R
-	Aradu.09F8M	Aradu.0FG6K
-	Aradu.09QQW	Aradu.0FI0R
-	Aradu.09T47	Aradu.0G0TP
-	Aradu.0A2BR	Aradu.0G5QW
-	Aradu.0AM2X	Aradu.0G778
-	Aradu.0AS12	Aradu.0G8MU
-	Aradu.0AT27	Aradu.0GB26
-	Aradu.0AW6N	Aradu.0GH1S
Y	Aradu.0AW7C	Aradu.0GS9T
-	Aradu.0B0D2	Aradu.0H2L9
-	Aradu.0B5C5	Aradu.0H703
-	Aradu.0B6K7	Aradu.0H7N0
-	Aradu.0B96C	Aradu.0HA70
-	Aradu.0BK38	Aradu.0HM6U
-	Aradu.0C0UQ	Aradu.0I3GY
-	Aradu.0C0YF	Aradu.0IC1L
-	Aradu.0C6YR	Aradu.0IR2T
Y	Aradu.0C9TU	Aradu.0JC72
-	Aradu.0CC9Q	Aradu.0JH6H
-	Aradu.0D1LJ	Aradu.0JS7R
-	Aradu.0D2PX	Aradu.0K49H
-	Aradu.0D3A4	Aradu.0KB9D
-	Aradu.0D4Z0	Aradu.0KI78
-	Aradu.0D5TR	Aradu.0KI7V
-	Aradu.0D63F	Aradu.0KQ9H
-	Aradu.0DW95	Aradu.0KU3F
-	Aradu.0E2FW	Aradu.0L6XH
-	Aradu.0ES15	Aradu.0L97P
-	Aradu.0F2PN	Aradu.0M5LW
-	Aradu.0FM5Q	Aradu.0M8VI
-	Aradu.0G2IC	Aradu.0MI01
Y	Aradu.0G5QW	Aradu.0MI76
Y	Aradu.0G778	Aradu.0MJ0X
-	Aradu.0G8DQ	Aradu.0N117
-	Aradu.0G9H8	Aradu.0N518
-	Aradu.0H1MY	Aradu.0NY83
Y	Aradu.0H2L9	Aradu.0NY8Y
-	Aradu.0H65T	Aradu.0P3GB
-	Aradu.0H6QQ	Aradu.0P8B7
Y	Aradu.0I3GY	Aradu.0Q24I
-	Aradu.0IA9Z	Aradu.0Q8WY
-	Aradu.0J2J8	Aradu.0Q9GS
-	Aradu.0JF5C	Aradu.0QK6U
-	Aradu.0JY98	Aradu.0R5G8
Y	Aradu.0K49H	Aradu.0R5SE
-	Aradu.0KF8R	Aradu.0R94J
Y	Aradu.0KI78	Aradu.0R9W1
Y	Aradu.0KU3F	Aradu.0SC6H
-	Aradu.0L5CU	Aradu.0SN1Y
-	Aradu.0L7Y0	Aradu.0TC46
-	Aradu.0L89V	Aradu.0TS71
-	Aradu.0M1UL	Aradu.0U5ND
-	Aradu.0M33I	Aradu.0U66V
-	Aradu.0M8MM	Aradu.0U9TT
Y	Aradu.0MI01	Aradu.0UF1D
Y	Aradu.0MI76	Aradu.0UH5R
Y	Aradu.0MJ0X	Aradu.0V01P
-	Aradu.0N0SA	Aradu.0V2BM
Y	Aradu.0N117	Aradu.0V5C2
-	Aradu.0N4LI	Aradu.0VF1H
-	Aradu.0N5UN	Aradu.0VN2L
-	Aradu.0N756	Aradu.0VP21
-	Aradu.0NC5M	Aradu.0VP5J
-	Aradu.0NE9W	Aradu.0VY5S
-	Aradu.0NR7F	Aradu.0W5FV
-	Aradu.0P34X	Aradu.0W71J
Y	Aradu.0P8B7	Aradu.0WA6T
-	Aradu.0P9WS	Aradu.0WJ0J
-	Aradu.0Q088	Aradu.0X3DX
-	Aradu.0Q16W	Aradu.0X68Q
-	Aradu.0Q3CR	Aradu.0XH9I
-	Aradu.0Q6Y1	Aradu.0Y4FK
Y	Aradu.0Q9GS	Aradu.0YR51
Y	Aradu.0QK6U	Aradu.0YY6A
-	Aradu.0R2T7	Aradu.0Z207
Y	Aradu.0R5SE	Aradu.0Z2HX
Y	Aradu.0R94J	Aradu.0Z2ZN
-	Aradu.0RF9R	Aradu.0Z4A3
-	Aradu.0RW41	Aradu.0Z8XN
-	Aradu.0S6C1	Aradu.0ZE66
-	Aradu.0S6II	Aradu.0ZG2X
-	Aradu.0S7BE	Aradu.0ZG9F
Y	Aradu.0SC6H	Aradu.1011L
-	Aradu.0SM3T	Aradu.105C1
-	Aradu.0SV2V	Aradu.109YL
-	Aradu.0T2E4	Aradu.10GWJ
Y	Aradu.0UF1D	Aradu.10HN0
-	Aradu.0UT4V	Aradu.10I3J
Y	Aradu.0V01P	Aradu.10KQJ
-	Aradu.0V0CY	Aradu.10V25
Y	Aradu.0V5C2	Aradu.10WEW
-	Aradu.0V7ZE	Aradu.10XKC
-	Aradu.0VM7C	Aradu.10YCG
-	Aradu.0W0HH	Aradu.114KV
-	Aradu.0W3IT	Aradu.118NW
Y	Aradu.0WJ0J	Aradu.11AT3
-	Aradu.0WP1T	Aradu.11DJA
Y	Aradu.0X3DX	Aradu.11MCI
-	Aradu.0X4JL	Aradu.1223K
Y	Aradu.0X68Q	Aradu.125DB
-	Aradu.0X7IX	Aradu.126QM
-	Aradu.0XS4P	Aradu.12CJQ
-	Aradu.0Y260	Aradu.12ETV
-	Aradu.0Y28S	Aradu.12NGZ
Y	Aradu.0Y4FK	Aradu.12QMV
-	Aradu.0YE33	Aradu.12T0R
-	Aradu.0YP72	Aradu.12VDJ
Y	Aradu.0YY6A	Aradu.131HS
Y	Aradu.0Z8XN	Aradu.137AN
Y	Aradu.0ZE66	Aradu.13B2D
-	Aradu.0ZM70	Aradu.13C05
-	Aradu.0ZW4V	Aradu.13D06
-	Aradu.0ZY8C	Aradu.13SBF
Y	Aradu.105C1	Aradu.141NL
-	Aradu.105GZ	Aradu.144RM
-	Aradu.1070C	Aradu.149WS
-	Aradu.10AEZ	Aradu.14CMN
-	Aradu.10AS3	Aradu.14EED
-	Aradu.10C1E	Aradu.151MH
-	Aradu.10CRI	Aradu.15BQ1
-	Aradu.10ESY	Aradu.15E0U
Y	Aradu.10I3J	Aradu.15LP0
-	Aradu.10WDS	Aradu.15SFQ
Y	Aradu.10YCG	Aradu.162IL
-	Aradu.110AG	Aradu.16AT8
-	Aradu.110X4	Aradu.16E7C
-	Aradu.111G9	Aradu.16FGX
-	Aradu.115J9	Aradu.173GL
-	Aradu.11776	Aradu.177E7
Y	Aradu.118NW	Aradu.17B05
-	Aradu.119MD	Aradu.17BB2
-	Aradu.11B8F	Aradu.17F9I
-	Aradu.11BY4	Aradu.17ZI4
-	Aradu.11KLZ	Aradu.18237
-	Aradu.11KMG	Aradu.182MN
-	Aradu.11P9Q	Aradu.183XK
-	Aradu.11RIW	Aradu.18BQR
-	Aradu.11S89	Aradu.18DC6
-	Aradu.11W42	Aradu.18DQZ
Y	Aradu.1223K	Aradu.18EWZ
-	Aradu.1232H	Aradu.18K0I
Y	Aradu.125DB	Aradu.18R1J
-	Aradu.127S2	Aradu.18R1L
-	Aradu.129NN	Aradu.18RKY
-	Aradu.12EER	Aradu.18V7U
-	Aradu.12HYF	Aradu.196BE
-	Aradu.12LHJ	Aradu.19EUZ
Y	Aradu.12NGZ	Aradu.19IZS
-	Aradu.12SP2	Aradu.19Q44
-	Aradu.12SQJ	Aradu.1A8QK
Y	Aradu.12T0R	Aradu.1AA3G
-	Aradu.12W4A	Aradu.1AJ4F
-	Aradu.12XXA	Aradu.1B07H
Y	Aradu.13D06	Aradu.1C31F
-	Aradu.13DMQ	Aradu.1C5Z6
-	Aradu.13QFQ	Aradu.1C7BQ
Y	Aradu.13SBF	Aradu.1C9UI
-	Aradu.13ZJE	Aradu.1D15U
-	Aradu.1410G	Aradu.1D4P2
-	Aradu.141YM	Aradu.1D7KB
-	Aradu.14CGX	Aradu.1DA21
-	Aradu.14D84	Aradu.1DV6R
-	Aradu.14HR7	Aradu.1E463
-	Aradu.14ITD	Aradu.1E4DL
-	Aradu.14QL4	Aradu.1EH62
-	Aradu.14VZ2	Aradu.1F1FD
-	Aradu.15269	Aradu.1F1XW
-	Aradu.15296	Aradu.1F5AZ
-	Aradu.15ASN	Aradu.1F737
-	Aradu.15BP1	Aradu.1FC14
-	Aradu.15JYP	Aradu.1FD3D
-	Aradu.15KNS	Aradu.1G6CB
-	Aradu.15MGK	Aradu.1GC85
-	Aradu.15NDJ	Aradu.1GS41
-	Aradu.15UD3	Aradu.1H2HC
-	Aradu.15W25	Aradu.1H2UR
-	Aradu.15WFY	Aradu.1H68Z
-	Aradu.15WKB	Aradu.1H6YX
Y	Aradu.162IL	Aradu.1HI9W
-	Aradu.1676F	Aradu.1HQ4L
-	Aradu.168L7	Aradu.1HX6J
Y	Aradu.16AT8	Aradu.1I015
-	Aradu.16RDZ	Aradu.1I23V
-	Aradu.16TNL	Aradu.1I74K
-	Aradu.170DJ	Aradu.1IC21
Y	Aradu.177E7	Aradu.1IM7V
Y	Aradu.17F9I	Aradu.1J1DY
-	Aradu.17P0P	Aradu.1J1TJ
-	Aradu.17U50	Aradu.1J25G
-	Aradu.17W6W	Aradu.1J279
Y	Aradu.17ZI4	Aradu.1J3FJ
-	Aradu.180Q6	Aradu.1J59Z
Y	Aradu.182MN	Aradu.1J8DV
Y	Aradu.183XK	Aradu.1JP4H
-	Aradu.1864T	Aradu.1K1CT
-	Aradu.18BJC	Aradu.1KE2A
Y	Aradu.18BQR	Aradu.1L0P8
-	Aradu.18BRD	Aradu.1L0UP
Y	Aradu.18DQZ	Aradu.1L7HM
-	Aradu.18FWJ	Aradu.1LG94
-	Aradu.18HSN	Aradu.1LJ6R
-	Aradu.18J05	Aradu.1LY09
-	Aradu.18NVF	Aradu.1LZ8T
Y	Aradu.18V7U	Aradu.1M0CF
-	Aradu.18XUI	Aradu.1M0CG
-	Aradu.1903I	Aradu.1M2X1
-	Aradu.191FQ	Aradu.1M38D
-	Aradu.196ZM	Aradu.1M4LV
-	Aradu.199N4	Aradu.1M6IB
-	Aradu.19Q0U	Aradu.1MT6I
Y	Aradu.19Q44	Aradu.1N3UE
-	Aradu.19VXZ	Aradu.1NA76
-	Aradu.19W8X	Aradu.1NE4R
-	Aradu.1A2PM	Aradu.1NH0N
-	Aradu.1A3FB	Aradu.1P1D6
Y	Aradu.1AA3G	Aradu.1P5GD
-	Aradu.1AD3F	Aradu.1P8MD
Y	Aradu.1AJ4F	Aradu.1QV2U
-	Aradu.1AM8X	Aradu.1R4IH
-	Aradu.1AZ9I	Aradu.1R7R2
-	Aradu.1B139	Aradu.1R9KX
-	Aradu.1B3IN	Aradu.1RK1Y
-	Aradu.1B5VM	Aradu.1S19J
-	Aradu.1BH3V	Aradu.1S9TS
-	Aradu.1BK65	Aradu.1S9VI
-	Aradu.1C52J	Aradu.1SS2C
Y	Aradu.1C9UI	Aradu.1T1YL
-	Aradu.1CY9X	Aradu.1T2VN
-	Aradu.1D2HV	Aradu.1T3UD
-	Aradu.1D34I	Aradu.1TD34
Y	Aradu.1D4P2	Aradu.1U88Q
Y	Aradu.1DA21	Aradu.1V9BS
-	Aradu.1DD3J	Aradu.1VP0H
-	Aradu.1DT9U	Aradu.1VV0U
-	Aradu.1E0WP	Aradu.1VZ3I
Y	Aradu.1E463	Aradu.1W9KV
Y	Aradu.1E4DL	Aradu.1WT6A
-	Aradu.1E8ZG	Aradu.1X2PC
-	Aradu.1E97C	Aradu.1X6W7
-	Aradu.1E9A5	Aradu.1XJ5E
-	Aradu.1E9H5	Aradu.1Y87X
-	Aradu.1EC42	Aradu.1YE7N
Y	Aradu.1F5AZ	Aradu.1YM83
-	Aradu.1F9AB	Aradu.1YP1S
-	Aradu.1FN60	Aradu.1Z3IL
-	Aradu.1G2BN	Aradu.1Z4K3
-	Aradu.1GV6W	Aradu.1ZB11
-	Aradu.1H2D4	Aradu.1ZF9X
Y	Aradu.1H6YX	Aradu.1ZJ1C
Y	Aradu.1HI9W	Aradu.1ZR6L
Y	Aradu.1HQ4L	Aradu.1ZX0E
-	Aradu.1I2B8	Aradu.203ID
-	Aradu.1I5W4	Aradu.206DU
Y	Aradu.1I74K	Aradu.206YZ
-	Aradu.1IL0U	Aradu.2079L
-	Aradu.1J0IW	Aradu.207FM
-	Aradu.1J4FF	Aradu.208PX
-	Aradu.1J7X7	Aradu.209EV
Y	Aradu.1KE2A	Aradu.20AVJ
-	Aradu.1KU8R	Aradu.20FIR
-	Aradu.1KY50	Aradu.20H38
-	Aradu.1L0RP	Aradu.20IWY
Y	Aradu.1L0UP	Aradu.20JKI
-	Aradu.1L636	Aradu.210JQ
Y	Aradu.1LG94	Aradu.2119N
Y	Aradu.1M0CG	Aradu.2123V
Y	Aradu.1M38D	Aradu.21285
Y	Aradu.1N3UE	Aradu.214XN
-	Aradu.1N3Z1	Aradu.21Q9F
-	Aradu.1NB2G	Aradu.21XDZ
Y	Aradu.1P8MD	Aradu.21XMD
-	Aradu.1PQ55	Aradu.22647
-	Aradu.1Q3JN	Aradu.22650
-	Aradu.1Q6B3	Aradu.227HP
-	Aradu.1QN19	Aradu.228F5
-	Aradu.1QS5J	Aradu.22C3R
-	Aradu.1QZ3X	Aradu.22FIV
-	Aradu.1R01P	Aradu.22KJ4
Y	Aradu.1R4IH	Aradu.22T86
Y	Aradu.1R7R2	Aradu.22UP8
-	Aradu.1RA4U	Aradu.22ZEB
-	Aradu.1RE3L	Aradu.23179
-	Aradu.1RS3V	Aradu.234X6
-	Aradu.1RY6X	Aradu.235VA
Y	Aradu.1S19J	Aradu.23FEC
-	Aradu.1S5EP	Aradu.23I92
Y	Aradu.1S9TS	Aradu.23R92
-	Aradu.1SD0Q	Aradu.23Z4K
-	Aradu.1SJ61	Aradu.2447B
-	Aradu.1SK9N	Aradu.24I8J
Y	Aradu.1T1YL	Aradu.24LYY
-	Aradu.1T3XU	Aradu.24NBV
Y	Aradu.1TD34	Aradu.24SCU
-	Aradu.1TW84	Aradu.24X5V
-	Aradu.1TX9B	Aradu.25598
-	Aradu.1U1AY	Aradu.257BX
-	Aradu.1U372	Aradu.2597P
Y	Aradu.1U88Q	Aradu.25DC4
-	Aradu.1U8X3	Aradu.25DKA
-	Aradu.1UK1U	Aradu.25UEB
-	Aradu.1V41R	Aradu.2613E
-	Aradu.1V5IE	Aradu.262RH
-	Aradu.1W6ZM	Aradu.269AF
Y	Aradu.1W9KV	Aradu.26FAI
-	Aradu.1X1DY	Aradu.26R75
Y	Aradu.1XJ5E	Aradu.26TCI
-	Aradu.1XR31	Aradu.26WM4
-	Aradu.1Y13Q	Aradu.270YY
-	Aradu.1Y9TE	Aradu.27C7S
Y	Aradu.1YP1S	Aradu.27SYD
-	Aradu.1YY5F	Aradu.27X8G
Y	Aradu.1Z3IL	Aradu.27Y2W
Y	Aradu.1Z4K3	Aradu.286YF
-	Aradu.1Z4MB	Aradu.288JJ
-	Aradu.1Z587	Aradu.289R9
-	Aradu.1Z7PM	Aradu.28IY3
Y	Aradu.1ZF9X	Aradu.28PH8
Y	Aradu.1ZJ1C	Aradu.28TIZ
Y	Aradu.1ZR6L	Aradu.294CY
-	Aradu.200KX	Aradu.296X5
-	Aradu.200SM	Aradu.298KW
-	Aradu.2055D	Aradu.29IAA
-	Aradu.2088W	Aradu.29PYU
-	Aradu.20C0X	Aradu.2A7K0
-	Aradu.20CQ0	Aradu.2A8ZQ
-	Aradu.20D3F	Aradu.2B2N2
Y	Aradu.20JKI	Aradu.2BI47
-	Aradu.20P1E	Aradu.2BI4W
-	Aradu.20QKH	Aradu.2C43K
-	Aradu.20QNP	Aradu.2CJ0B
-	Aradu.20TYF	Aradu.2D5HC
-	Aradu.20W1Q	Aradu.2DM5J
-	Aradu.210QD	Aradu.2DT79
Y	Aradu.2123V	Aradu.2E07P
-	Aradu.214W5	Aradu.2E1F0
-	Aradu.219B2	Aradu.2F99R
-	Aradu.21EXI	Aradu.2G1E1
Y	Aradu.21XDZ	Aradu.2G9F1
Y	Aradu.21XMD	Aradu.2GB7A
-	Aradu.21Y0T	Aradu.2GD30
-	Aradu.220PP	Aradu.2H1GD
Y	Aradu.228F5	Aradu.2H1TE
-	Aradu.22AJD	Aradu.2H4CC
Y	Aradu.22FIV	Aradu.2I26G
-	Aradu.22L4T	Aradu.2I32N
-	Aradu.22U1E	Aradu.2I595
Y	Aradu.22ZEB	Aradu.2J2GA
Y	Aradu.23179	Aradu.2J2S3
-	Aradu.23D9S	Aradu.2J678
-	Aradu.23DFM	Aradu.2J9A4
-	Aradu.23FX2	Aradu.2K04Y
-	Aradu.23HHW	Aradu.2K5UT
-	Aradu.23LCR	Aradu.2K88G
-	Aradu.23P3U	Aradu.2KP6G
-	Aradu.23T7H	Aradu.2L2SE
-	Aradu.23TB8	Aradu.2LH1B
-	Aradu.23UDC	Aradu.2M17J
-	Aradu.245M3	Aradu.2NP64
-	Aradu.24AX4	Aradu.2P1ME
-	Aradu.24F6S	Aradu.2P1NS
-	Aradu.24LGE	Aradu.2P39R
-	Aradu.24PJW	Aradu.2PR08
Y	Aradu.24SCU	Aradu.2PT1E
-	Aradu.24T9Z	Aradu.2Q7VA
-	Aradu.254QE	Aradu.2Q9YT
-	Aradu.254Z6	Aradu.2QN43
Y	Aradu.257BX	Aradu.2QX0T
Y	Aradu.2597P	Aradu.2R2WH
Y	Aradu.25DC4	Aradu.2R68R
-	Aradu.25I0S	Aradu.2R9F5
-	Aradu.25L3E	Aradu.2RS8H
-	Aradu.25M2V	Aradu.2RW34
-	Aradu.25NPV	Aradu.2SC4B
-	Aradu.25R1T	Aradu.2SV7F
-	Aradu.25VG6	Aradu.2T2XJ
-	Aradu.25X3Z	Aradu.2T9JU
-	Aradu.262PJ	Aradu.2U0G8
-	Aradu.262YC	Aradu.2U7LY
-	Aradu.264TN	Aradu.2UC0C
-	Aradu.26565	Aradu.2V08S
-	Aradu.267PI	Aradu.2V0VG
Y	Aradu.26FAI	Aradu.2V4EQ
-	Aradu.26JTU	Aradu.2V8U8
-	Aradu.26TX1	Aradu.2V9YD
-	Aradu.26WCF	Aradu.2VA30
Y	Aradu.26WM4	Aradu.2VJ1E
-	Aradu.26XAX	Aradu.2W21G
-	Aradu.26YUA	Aradu.2W676
Y	Aradu.270YY	Aradu.2W9TG
-	Aradu.272PC	Aradu.2X14D
-	Aradu.27A1J	Aradu.2X4WG
-	Aradu.27EBR	Aradu.2X54C
-	Aradu.27FU2	Aradu.2X718
-	Aradu.27M85	Aradu.2Y4H2
-	Aradu.27RSB	Aradu.2Y5KL
-	Aradu.27USA	Aradu.2YJ98
-	Aradu.27WDY	Aradu.2Z821
-	Aradu.286TN	Aradu.2ZK8F
-	Aradu.289WG	Aradu.2ZM68
-	Aradu.28ASR	Aradu.300HC
-	Aradu.28KTI	Aradu.301P6
-	Aradu.28N0X	Aradu.302GN
-	Aradu.28NB9	Aradu.305W9
-	Aradu.28P5F	Aradu.3064D
-	Aradu.28V3G	Aradu.30M10
-	Aradu.28WLZ	Aradu.30TWS
-	Aradu.295V7	Aradu.30WHV
-	Aradu.298AN	Aradu.31HAC
-	Aradu.29C65	Aradu.31IUC
-	Aradu.29ERF	Aradu.31P73
-	Aradu.29ET0	Aradu.31RFE
-	Aradu.29FBT	Aradu.31RVV
-	Aradu.29HGX	Aradu.31SEB
Y	Aradu.29PYU	Aradu.31UBA
-	Aradu.29R2I	Aradu.31ZLJ
-	Aradu.29R8J	Aradu.320AL
-	Aradu.29SDF	Aradu.329PQ
-	Aradu.2A606	Aradu.32A1K
-	Aradu.2A8CG	Aradu.32EAS
Y	Aradu.2A8ZQ	Aradu.32GE1
-	Aradu.2AU2Z	Aradu.32LC7
-	Aradu.2B3HN	Aradu.32NUQ
-	Aradu.2BE4F	Aradu.32S3X
Y	Aradu.2BI4W	Aradu.32WCY
-	Aradu.2C28W	Aradu.32X0N
Y	Aradu.2C43K	Aradu.3300Y
-	Aradu.2C46J	Aradu.339QG
-	Aradu.2C47B	Aradu.33Q41
Y	Aradu.2CJ0B	Aradu.33ULW
-	Aradu.2CJ52	Aradu.33VZ6
-	Aradu.2CQ5P	Aradu.33XZT
-	Aradu.2D3LB	Aradu.33YNP
Y	Aradu.2D5HC	Aradu.341VH
-	Aradu.2D6S2	Aradu.348PZ
-	Aradu.2D7CZ	Aradu.34GQZ
-	Aradu.2DC8X	Aradu.34QFB
-	Aradu.2DE36	Aradu.34RNS
-	Aradu.2DL3C	Aradu.34WJ4
-	Aradu.2DT95	Aradu.351AC
Y	Aradu.2E07P	Aradu.353FG
Y	Aradu.2E1F0	Aradu.35432
-	Aradu.2E34B	Aradu.356IA
-	Aradu.2F0CR	Aradu.356M1
-	Aradu.2FA2A	Aradu.3579H
Y	Aradu.2G1E1	Aradu.35HVS
-	Aradu.2G3YM	Aradu.35LC8
Y	Aradu.2H1GD	Aradu.35NHM
-	Aradu.2H2I5	Aradu.35Z4P
-	Aradu.2I1UD	Aradu.365PE
Y	Aradu.2I32N	Aradu.36B88
Y	Aradu.2I595	Aradu.36EYN
-	Aradu.2I9AA	Aradu.36LCY
-	Aradu.2II5H	Aradu.36UIL
-	Aradu.2IM5S	Aradu.36WJI
-	Aradu.2J2S8	Aradu.374RQ
-	Aradu.2J4YI	Aradu.379G2
-	Aradu.2J5P9	Aradu.37C4I
-	Aradu.2JA77	Aradu.37ERL
-	Aradu.2JS93	Aradu.37G4U
-	Aradu.2JT32	Aradu.37JVZ
Y	Aradu.2K88G	Aradu.37P6F
-	Aradu.2L1IQ	Aradu.387PF
-	Aradu.2L1YZ	Aradu.3888G
-	Aradu.2L5B8	Aradu.38DG2
-	Aradu.2L8H9	Aradu.38IMA
-	Aradu.2LH1T	Aradu.38TXW
-	Aradu.2LP8R	Aradu.38UTY
-	Aradu.2M3LR	Aradu.391NK
-	Aradu.2ML3S	Aradu.3968V
-	Aradu.2ML72	Aradu.398CK
-	Aradu.2N3K8	Aradu.398F4
-	Aradu.2N6VK	Aradu.398HV
-	Aradu.2N8AH	Aradu.39D76
-	Aradu.2NS25	Aradu.39UKV
Y	Aradu.2P1ME	Aradu.39V24
-	Aradu.2PP17	Aradu.3A1ZC
-	Aradu.2PP86	Aradu.3A2M2
-	Aradu.2Q1R6	Aradu.3AT2D
-	Aradu.2Q2R1	Aradu.3B046
-	Aradu.2Q99X	Aradu.3B2S6
-	Aradu.2QP6S	Aradu.3B8NW
-	Aradu.2QR5U	Aradu.3C2YM
Y	Aradu.2QX0T	Aradu.3C7HF
-	Aradu.2R5AF	Aradu.3C7S0
Y	Aradu.2R9F5	Aradu.3C7YP
-	Aradu.2RF5C	Aradu.3C80G
-	Aradu.2RJ2G	Aradu.3CD7I
-	Aradu.2RN1W	Aradu.3CJ36
Y	Aradu.2RS8H	Aradu.3D1M6
-	Aradu.2RV29	Aradu.3DW3S
Y	Aradu.2SV7F	Aradu.3E0D8
-	Aradu.2T85U	Aradu.3E623
-	Aradu.2TG90	Aradu.3E8C7
-	Aradu.2TW0K	Aradu.3F0JH
Y	Aradu.2UC0C	Aradu.3F84N
Y	Aradu.2V0VG	Aradu.3G1RX
-	Aradu.2V34U	Aradu.3GM45
Y	Aradu.2V4EQ	Aradu.3GX0M
-	Aradu.2V69M	Aradu.3H0BN
-	Aradu.2V7UE	Aradu.3HF0R
-	Aradu.2V9Y1	Aradu.3HG4P
Y	Aradu.2V9YD	Aradu.3I0JC
Y	Aradu.2VA30	Aradu.3IJ3D
-	Aradu.2VA5N	Aradu.3IT1U
-	Aradu.2VD1T	Aradu.3IZ11
-	Aradu.2VF38	Aradu.3J25S
-	Aradu.2W1AJ	Aradu.3J46P
-	Aradu.2W1FL	Aradu.3JZ9I
Y	Aradu.2W21G	Aradu.3K1CH
-	Aradu.2W8YR	Aradu.3K27J
Y	Aradu.2W9TG	Aradu.3K2CT
-	Aradu.2X0ZQ	Aradu.3K2DH
-	Aradu.2X47D	Aradu.3K682
Y	Aradu.2X4WG	Aradu.3K6E1
-	Aradu.2X6EM	Aradu.3K9KE
-	Aradu.2X7F8	Aradu.3KF1I
-	Aradu.2XA08	Aradu.3L8EK
-	Aradu.2Y4F9	Aradu.3LA4T
Y	Aradu.2Y5KL	Aradu.3LM76
Y	Aradu.2YJ98	Aradu.3LU9S
-	Aradu.2YS2L	Aradu.3MJ9T
Y	Aradu.2Z821	Aradu.3MV5M
-	Aradu.2Z8XP	Aradu.3N04M
Y	Aradu.2ZM68	Aradu.3N07P
-	Aradu.2ZP0Z	Aradu.3N31Q
Y	Aradu.302GN	Aradu.3N4PQ
Y	Aradu.3064D	Aradu.3NB56
-	Aradu.3077T	Aradu.3NZ1R
-	Aradu.309HJ	Aradu.3P5HB
-	Aradu.30F2J	Aradu.3PH8B
-	Aradu.30IM4	Aradu.3Q2DY
-	Aradu.30JS6	Aradu.3Q340
-	Aradu.30PYG	Aradu.3QM51
-	Aradu.30QV4	Aradu.3RL8Y
-	Aradu.30RPU	Aradu.3RZ4S
-	Aradu.315HW	Aradu.3S0EJ
-	Aradu.317LS	Aradu.3S3D0
Y	Aradu.31HAC	Aradu.3S3UE
-	Aradu.31IVL	Aradu.3SF0M
Y	Aradu.31UBA	Aradu.3SJ7C
-	Aradu.31ZXZ	Aradu.3SN8N
Y	Aradu.320AL	Aradu.3T0G0
-	Aradu.3219N	Aradu.3T4GH
-	Aradu.325NR	Aradu.3TM2J
-	Aradu.328GD	Aradu.3TT1Y
-	Aradu.32DSM	Aradu.3U187
-	Aradu.32FI1	Aradu.3U2DJ
-	Aradu.32FK2	Aradu.3UE4N
Y	Aradu.32GE1	Aradu.3UI0Z
-	Aradu.32KIU	Aradu.3V07T
-	Aradu.32RQ0	Aradu.3W0JX
-	Aradu.32S5E	Aradu.3W36V
-	Aradu.32WD6	Aradu.3W61T
-	Aradu.32ZUX	Aradu.3WC73
-	Aradu.335WD	Aradu.3WJ36
-	Aradu.33HIQ	Aradu.3WL67
-	Aradu.33LQY	Aradu.3X1QZ
-	Aradu.33QAR	Aradu.3X7SX
-	Aradu.33T7M	Aradu.3XI0L
-	Aradu.33TNK	Aradu.3XQ1H
Y	Aradu.33VZ6	Aradu.3XX5T
Y	Aradu.33YNP	Aradu.3Y03A
Y	Aradu.341VH	Aradu.3Y8BU
-	Aradu.344E5	Aradu.3Y8LK
-	Aradu.34CIB	Aradu.3YH97
-	Aradu.34LZV	Aradu.3YL1K
-	Aradu.34MNK	Aradu.3YW6S
Y	Aradu.34QFB	Aradu.3Z910
Y	Aradu.34RNS	Aradu.3ZR52
-	Aradu.34YKG	Aradu.3ZV3U
-	Aradu.351W1	Aradu.40C9N
-	Aradu.352P0	Aradu.40FJC
-	Aradu.353YW	Aradu.40I5I
Y	Aradu.356IA	Aradu.40JGL
-	Aradu.35VDR	Aradu.40JMZ
Y	Aradu.35Z4P	Aradu.40ME2
-	Aradu.360EG	Aradu.4118A
-	Aradu.362Q4	Aradu.412P9
-	Aradu.366AT	Aradu.413LK
-	Aradu.36E7Z	Aradu.413T7
-	Aradu.36F6H	Aradu.418U8
-	Aradu.36PEF	Aradu.4196P
-	Aradu.36UYV	Aradu.41CRM
-	Aradu.36YGE	Aradu.41FVK
Y	Aradu.374RQ	Aradu.420FT
-	Aradu.37AQH	Aradu.4262U
Y	Aradu.37C4I	Aradu.426TW
Y	Aradu.37G4U	Aradu.426X0
Y	Aradu.37P6F	Aradu.427SB
-	Aradu.384WQ	Aradu.429GR
-	Aradu.385GG	Aradu.42E7V
-	Aradu.38ENV	Aradu.42GMX
-	Aradu.38MLK	Aradu.42GVF
-	Aradu.38NGR	Aradu.42J3J
-	Aradu.38Y8J	Aradu.42JCX
-	Aradu.38ZBE	Aradu.42K79
-	Aradu.393WI	Aradu.42KMM
-	Aradu.395PZ	Aradu.42LRX
-	Aradu.397HA	Aradu.42P16
Y	Aradu.398HV	Aradu.42U04
-	Aradu.39G9P	Aradu.42UET
-	Aradu.39HJQ	Aradu.42VIU
-	Aradu.39IAR	Aradu.42W7I
-	Aradu.39LD8	Aradu.43BHZ
-	Aradu.39R56	Aradu.43BK3
-	Aradu.3A1D3	Aradu.43CK8
-	Aradu.3A6ZT	Aradu.43DQ3
Y	Aradu.3B046	Aradu.43H0L
-	Aradu.3B2AS	Aradu.43TLZ
-	Aradu.3BK8I	Aradu.43TRE
-	Aradu.3C2UU	Aradu.43UH7
Y	Aradu.3C7S0	Aradu.43YTY
-	Aradu.3CF99	Aradu.43YX5
-	Aradu.3D0ZZ	Aradu.443KM
-	Aradu.3D6K8	Aradu.444VJ
-	Aradu.3D7EY	Aradu.445PW
-	Aradu.3DY88	Aradu.44JDK
-	Aradu.3E07Q	Aradu.44KEY
Y	Aradu.3E0D8	Aradu.44QR7
-	Aradu.3E4UZ	Aradu.455QS
Y	Aradu.3E623	Aradu.456GX
Y	Aradu.3E8C7	Aradu.458VC
-	Aradu.3EF6P	Aradu.459QQ
-	Aradu.3EK83	Aradu.45ASZ
Y	Aradu.3F84N	Aradu.45G9P
-	Aradu.3FF8H	Aradu.45HYJ
-	Aradu.3GD1H	Aradu.45I6B
-	Aradu.3GQ1N	Aradu.45S52
-	Aradu.3GX35	Aradu.45WUM
-	Aradu.3GX6J	Aradu.45YRJ
Y	Aradu.3H0BN	Aradu.460QH
-	Aradu.3H966	Aradu.4635I
Y	Aradu.3HG4P	Aradu.464FL
-	Aradu.3HR15	Aradu.466HX
-	Aradu.3HY3W	Aradu.469PA
-	Aradu.3I0IG	Aradu.46DHP
-	Aradu.3I9MJ	Aradu.46JQQ
-	Aradu.3IH3J	Aradu.46JT4
Y	Aradu.3IT1U	Aradu.46M2Y
Y	Aradu.3J46P	Aradu.46TFL
-	Aradu.3J7Z6	Aradu.46UHL
Y	Aradu.3K1CH	Aradu.46Z90
Y	Aradu.3K27J	Aradu.475J2
Y	Aradu.3K2DH	Aradu.47A29
-	Aradu.3K3P7	Aradu.47ARL
Y	Aradu.3K682	Aradu.47BJJ
Y	Aradu.3K9KE	Aradu.47GW5
Y	Aradu.3KF1I	Aradu.47XL4
-	Aradu.3L4RS	Aradu.47ZJ4
-	Aradu.3L5NK	Aradu.483P6
-	Aradu.3L6XU	Aradu.483RE
Y	Aradu.3L8EK	Aradu.48ATB
Y	Aradu.3LA4T	Aradu.48GRH
-	Aradu.3LG5X	Aradu.48H3K
Y	Aradu.3LU9S	Aradu.48NC1
-	Aradu.3M1UG	Aradu.48NPB
-	Aradu.3MX9T	Aradu.492LT
Y	Aradu.3N04M	Aradu.493QN
Y	Aradu.3N4PQ	Aradu.494EG
-	Aradu.3N55U	Aradu.4959A
Y	Aradu.3NB56	Aradu.4967G
-	Aradu.3P75R	Aradu.49BKS
-	Aradu.3PC6T	Aradu.49BX2
-	Aradu.3PT4P	Aradu.49CW6
-	Aradu.3PW83	Aradu.49JIJ
-	Aradu.3Q0Q8	Aradu.49RUG
-	Aradu.3Q89L	Aradu.49T3Z
-	Aradu.3QP1P	Aradu.49UB9
-	Aradu.3QQ99	Aradu.49VWN
-	Aradu.3R1A1	Aradu.49W53
-	Aradu.3R84Q	Aradu.49WR7
-	Aradu.3RM3I	Aradu.4A1WF
-	Aradu.3RX0Y	Aradu.4A356
Y	Aradu.3RZ4S	Aradu.4A3GU
-	Aradu.3S2X4	Aradu.4A7CI
-	Aradu.3S8BR	Aradu.4A8AD
-	Aradu.3SF2D	Aradu.4AK3M
-	Aradu.3SL3S	Aradu.4AQ1Z
-	Aradu.3SM7F	Aradu.4AW6R
-	Aradu.3SW4C	Aradu.4B6GH
-	Aradu.3T2U9	Aradu.4B7GY
-	Aradu.3T3DF	Aradu.4BB8C
-	Aradu.3T9IA	Aradu.4C25F
-	Aradu.3TG3W	Aradu.4C39E
Y	Aradu.3U187	Aradu.4CE4I
Y	Aradu.3U2DJ	Aradu.4CF0T
-	Aradu.3UA04	Aradu.4CR9A
Y	Aradu.3UI0Z	Aradu.4D08Y
-	Aradu.3V0DC	Aradu.4D16J
-	Aradu.3V0K1	Aradu.4DA0K
-	Aradu.3V1LI	Aradu.4DJ5M
-	Aradu.3V31S	Aradu.4DR9N
-	Aradu.3V9TC	Aradu.4DZ8A
-	Aradu.3VD4A	Aradu.4E5EC
-	Aradu.3VR18	Aradu.4E6CL
Y	Aradu.3W0JX	Aradu.4E6H2
Y	Aradu.3W61T	Aradu.4EM3H
Y	Aradu.3WC73	Aradu.4FA9C
-	Aradu.3WF0K	Aradu.4FG99
Y	Aradu.3X1QZ	Aradu.4FW4N
-	Aradu.3X77Q	Aradu.4G0ZP
-	Aradu.3XA1Q	Aradu.4G24A
-	Aradu.3Y156	Aradu.4GE4R
-	Aradu.3Y26A	Aradu.4GU5A
-	Aradu.3Y5T4	Aradu.4HB9F
Y	Aradu.3Y8LK	Aradu.4HH0P
Y	Aradu.3YH97	Aradu.4I33C
-	Aradu.3YX15	Aradu.4I7WA
-	Aradu.3Z1PJ	Aradu.4IC4Q
-	Aradu.3Z3WB	Aradu.4J4JX
-	Aradu.3ZB6Y	Aradu.4K13K
-	Aradu.40078	Aradu.4K3JJ
-	Aradu.401JR	Aradu.4K8S8
-	Aradu.4065G	Aradu.4L9RG
-	Aradu.406NA	Aradu.4LC6I
-	Aradu.409UQ	Aradu.4LJ0K
-	Aradu.40CKU	Aradu.4LT4C
-	Aradu.40DSM	Aradu.4M072
-	Aradu.40GCA	Aradu.4M3VD
Y	Aradu.40JGL	Aradu.4M50D
Y	Aradu.40JMZ	Aradu.4M7RM
-	Aradu.40NPE	Aradu.4M90H
Y	Aradu.4118A	Aradu.4M95U
Y	Aradu.412P9	Aradu.4MI1I
-	Aradu.4157Y	Aradu.4N10P
-	Aradu.418KR	Aradu.4N3TL
Y	Aradu.4196P	Aradu.4N9B4
-	Aradu.41EZW	Aradu.4ND5Z
-	Aradu.41HRG	Aradu.4PJ68
-	Aradu.41JHI	Aradu.4PU4Z
-	Aradu.41JSL	Aradu.4PZ9D
-	Aradu.41VN6	Aradu.4Q29Q
-	Aradu.41Z1F	Aradu.4Q38F
-	Aradu.425TL	Aradu.4Q3MP
Y	Aradu.4262U	Aradu.4QD6E
Y	Aradu.427SB	Aradu.4QE7C
-	Aradu.42D9A	Aradu.4QM78
Y	Aradu.42E7V	Aradu.4R4QZ
-	Aradu.42FL5	Aradu.4R69H
Y	Aradu.42GVF	Aradu.4RE2S
-	Aradu.42JCM	Aradu.4RJ0E
Y	Aradu.42K79	Aradu.4S63Z
Y	Aradu.42U04	Aradu.4S7KL
Y	Aradu.42W7I	Aradu.4S8F5
Y	Aradu.43BHZ	Aradu.4S8GV
-	Aradu.43CIZ	Aradu.4SW3Y
Y	Aradu.43DQ3	Aradu.4U0DY
-	Aradu.43K0P	Aradu.4U54R
-	Aradu.43MX5	Aradu.4U5KX
-	Aradu.43NSJ	Aradu.4U6IV
Y	Aradu.43TLZ	Aradu.4U7AL
-	Aradu.43YMY	Aradu.4V0GE
-	Aradu.43YRA	Aradu.4V2X0
Y	Aradu.444VJ	Aradu.4V5VR
-	Aradu.448PC	Aradu.4V6Q9
-	Aradu.44BFC	Aradu.4VN8I
-	Aradu.44JZ9	Aradu.4VT1C
-	Aradu.44QYZ	Aradu.4W18S
-	Aradu.44Z6R	Aradu.4W4JU
Y	Aradu.456GX	Aradu.4W85R
Y	Aradu.45ASZ	Aradu.4WB8L
-	Aradu.45CR1	Aradu.4WX44
Y	Aradu.45I6B	Aradu.4WY7W
-	Aradu.45Q1G	Aradu.4X1GI
Y	Aradu.45S52	Aradu.4X2FZ
-	Aradu.45U0D	Aradu.4X77S
-	Aradu.45Z02	Aradu.4XH5K
-	Aradu.45Z8D	Aradu.4XP3R
-	Aradu.463GK	Aradu.4XQ87
Y	Aradu.464FL	Aradu.4Y1KN
-	Aradu.465JP	Aradu.4Y5XC
-	Aradu.46B2P	Aradu.4Y8J9
-	Aradu.46DEV	Aradu.4YZ2K
-	Aradu.46F07	Aradu.4Z7GD
Y	Aradu.46M2Y	Aradu.503J9
-	Aradu.46T9V	Aradu.50FPJ
Y	Aradu.46UHL	Aradu.50HDP
Y	Aradu.46Z90	Aradu.50HZC
-	Aradu.4707K	Aradu.50JXX
-	Aradu.472WN	Aradu.50RNX
-	Aradu.476YP	Aradu.512HD
-	Aradu.477JJ	Aradu.51F84
-	Aradu.47F2N	Aradu.51TEZ
Y	Aradu.47GW5	Aradu.51WYZ
-	Aradu.47JQU	Aradu.51XIA
-	Aradu.47R5R	Aradu.51XRF
-	Aradu.47VES	Aradu.529HJ
-	Aradu.47ZIP	Aradu.52BXA
-	Aradu.47ZLQ	Aradu.52HV7
-	Aradu.482TA	Aradu.52Q7K
-	Aradu.48DYG	Aradu.52T5J
-	Aradu.48N5C	Aradu.52VPN
-	Aradu.48N80	Aradu.52WUG
-	Aradu.48UVV	Aradu.537E6
Y	Aradu.494EG	Aradu.539EP
Y	Aradu.4959A	Aradu.53A4D
Y	Aradu.4967G	Aradu.53P8J
-	Aradu.4985V	Aradu.542S7
-	Aradu.49EX5	Aradu.543MU
-	Aradu.49JGA	Aradu.545KH
-	Aradu.49PAS	Aradu.545W2
-	Aradu.49QDW	Aradu.546FD
-	Aradu.49RNW	Aradu.54E1H
Y	Aradu.49WR7	Aradu.54E80
Y	Aradu.4A1WF	Aradu.54J14
-	Aradu.4A33P	Aradu.54LIP
-	Aradu.4A4QE	Aradu.54P9X
-	Aradu.4A8A2	Aradu.54VLY
Y	Aradu.4A8AD	Aradu.558PZ
-	Aradu.4AG6X	Aradu.55RTG
-	Aradu.4B27D	Aradu.55SXN
-	Aradu.4B5YA	Aradu.55V7V
Y	Aradu.4B6GH	Aradu.55ZBP
Y	Aradu.4B7GY	Aradu.55ZSU
-	Aradu.4BA5Z	Aradu.560A1
-	Aradu.4BV7T	Aradu.56470
Y	Aradu.4C25F	Aradu.565PC
-	Aradu.4C7TG	Aradu.569XL
-	Aradu.4C92A	Aradu.56KME
-	Aradu.4CJ5C	Aradu.56Q9E
Y	Aradu.4CR9A	Aradu.56TDL
-	Aradu.4D5YM	Aradu.56XPW
-	Aradu.4DK0P	Aradu.56ZRQ
-	Aradu.4DT8P	Aradu.570RS
-	Aradu.4DV0N	Aradu.573UI
Y	Aradu.4DZ8A	Aradu.576P8
-	Aradu.4E2CL	Aradu.577TS
Y	Aradu.4E6H2	Aradu.57AI4
-	Aradu.4E87V	Aradu.57C0B
-	Aradu.4E997	Aradu.57RVQ
-	Aradu.4EB0K	Aradu.57UGD
-	Aradu.4EV79	Aradu.57ZQ8
-	Aradu.4F030	Aradu.5807D
-	Aradu.4F9D9	Aradu.5816Z
-	Aradu.4FK3V	Aradu.581PV
-	Aradu.4FS2C	Aradu.583N0
-	Aradu.4FV3R	Aradu.58BQI
Y	Aradu.4FW4N	Aradu.58D1A
-	Aradu.4FY9C	Aradu.58JJ3
Y	Aradu.4G0ZP	Aradu.58LEP
-	Aradu.4G73C	Aradu.58MV1
-	Aradu.4G8YD	Aradu.58U06
-	Aradu.4GI16	Aradu.58WGM
-	Aradu.4GU9T	Aradu.5926B
-	Aradu.4H70X	Aradu.592LJ
Y	Aradu.4HH0P	Aradu.594KU
-	Aradu.4I0D6	Aradu.595ZT
-	Aradu.4I5EQ	Aradu.599LW
-	Aradu.4I70C	Aradu.59AEA
-	Aradu.4IN7K	Aradu.59EZH
-	Aradu.4IR6I	Aradu.59L0J
-	Aradu.4J41Q	Aradu.59N99
-	Aradu.4J5VA	Aradu.59UAH
-	Aradu.4K089	Aradu.59UUJ
Y	Aradu.4K13K	Aradu.5A0JT
Y	Aradu.4K3JJ	Aradu.5B3LS
-	Aradu.4K6Z9	Aradu.5BW4X
-	Aradu.4KD71	Aradu.5BX1F
-	Aradu.4KE1C	Aradu.5C0HU
Y	Aradu.4M072	Aradu.5C90P
-	Aradu.4M5JV	Aradu.5CN8X
-	Aradu.4M66F	Aradu.5D1VA
-	Aradu.4M6TJ	Aradu.5D2P0
Y	Aradu.4M7RM	Aradu.5D88D
-	Aradu.4N3MS	Aradu.5DD09
Y	Aradu.4N9B4	Aradu.5DL54
-	Aradu.4ND69	Aradu.5E20L
-	Aradu.4NU4Q	Aradu.5E40Q
-	Aradu.4P8SQ	Aradu.5E9IQ
Y	Aradu.4PU4Z	Aradu.5F6JJ
-	Aradu.4Q03K	Aradu.5FM79
Y	Aradu.4Q38F	Aradu.5FT1Y
-	Aradu.4Q6EQ	Aradu.5G8Q4
-	Aradu.4QA0X	Aradu.5GI9E
-	Aradu.4QT4U	Aradu.5H0AD
-	Aradu.4R1K3	Aradu.5H0S7
-	Aradu.4R4U4	Aradu.5H311
-	Aradu.4R7ZC	Aradu.5H5FX
-	Aradu.4R9K0	Aradu.5H67C
Y	Aradu.4RJ0E	Aradu.5HD3X
-	Aradu.4RZ6U	Aradu.5HL6P
Y	Aradu.4S7KL	Aradu.5I3AZ
Y	Aradu.4S8F5	Aradu.5I3G5
-	Aradu.4SA7Z	Aradu.5IY1Y
-	Aradu.4SR5X	Aradu.5IY98
-	Aradu.4T79Q	Aradu.5J107
-	Aradu.4TR4G	Aradu.5JM2L
-	Aradu.4TU5K	Aradu.5K56I
-	Aradu.4TY89	Aradu.5K5P7
Y	Aradu.4U0DY	Aradu.5K7C2
Y	Aradu.4V2X0	Aradu.5K97F
-	Aradu.4V3WP	Aradu.5KQ8Y
Y	Aradu.4VN8I	Aradu.5L8S5
-	Aradu.4VP01	Aradu.5LA4N
-	Aradu.4W33C	Aradu.5M1Q4
-	Aradu.4W3J6	Aradu.5M2H3
Y	Aradu.4W4JU	Aradu.5M48C
Y	Aradu.4W85R	Aradu.5M89W
-	Aradu.4WF4L	Aradu.5MH0W
-	Aradu.4X3LZ	Aradu.5MH8T
Y	Aradu.4X77S	Aradu.5N08M
-	Aradu.4X7WG	Aradu.5N0BY
-	Aradu.4XK3R	Aradu.5N0CQ
Y	Aradu.4XQ87	Aradu.5N0SW
-	Aradu.4Y58S	Aradu.5N8I2
Y	Aradu.4Y5XC	Aradu.5NR1J
Y	Aradu.4Y8J9	Aradu.5P4X0
-	Aradu.4YQ11	Aradu.5P5ZF
-	Aradu.509WJ	Aradu.5P7KT
-	Aradu.50AY2	Aradu.5PW7J
-	Aradu.50C7L	Aradu.5Q0IP
-	Aradu.50M8D	Aradu.5Q1VY
-	Aradu.50MTX	Aradu.5QH0B
-	Aradu.50PN9	Aradu.5R8JC
Y	Aradu.50RNX	Aradu.5R97S
Y	Aradu.51F84	Aradu.5RZ6C
-	Aradu.51L6N	Aradu.5S0HA
-	Aradu.51RKG	Aradu.5S6XB
Y	Aradu.51WYZ	Aradu.5T2RZ
-	Aradu.523JD	Aradu.5T6BE
-	Aradu.524PX	Aradu.5TM0N
-	Aradu.5296S	Aradu.5TU8P
Y	Aradu.52BXA	Aradu.5U0XL
-	Aradu.52FJE	Aradu.5U38R
Y	Aradu.52HV7	Aradu.5V1DP
-	Aradu.52M0V	Aradu.5V1SE
-	Aradu.52QUJ	Aradu.5VY47
-	Aradu.5315Z	Aradu.5W7EM
-	Aradu.5347Z	Aradu.5W98N
-	Aradu.53538	Aradu.5WJ1Q
-	Aradu.538H3	Aradu.5X2IT
-	Aradu.53A5W	Aradu.5X8VR
-	Aradu.53IP4	Aradu.5XU8S
Y	Aradu.53P8J	Aradu.5Y4HR
-	Aradu.54BXB	Aradu.5Y4LG
-	Aradu.54DJK	Aradu.5Y6Q8
Y	Aradu.54E80	Aradu.5Y9LT
-	Aradu.54QRR	Aradu.5YJ13
-	Aradu.54T4X	Aradu.5YR7S
Y	Aradu.54VLY	Aradu.5Z56U
-	Aradu.550AS	Aradu.5Z6DY
-	Aradu.5521Q	Aradu.5Z6VA
Y	Aradu.558PZ	Aradu.5Z7UX
-	Aradu.559EQ	Aradu.5ZU1X
-	Aradu.55EWQ	Aradu.60D44
-	Aradu.55H8J	Aradu.60FFJ
-	Aradu.55HMA	Aradu.60GK5
-	Aradu.55JXA	Aradu.60HCE
-	Aradu.55LZT	Aradu.60I66
-	Aradu.55ME1	Aradu.60IGT
-	Aradu.55P8S	Aradu.60NUI
Y	Aradu.55ZBP	Aradu.60S2U
Y	Aradu.569XL	Aradu.60TXP
-	Aradu.56BT2	Aradu.60U13
-	Aradu.56IA0	Aradu.60XH7
-	Aradu.56J5B	Aradu.60ZI4
-	Aradu.56PKD	Aradu.61A42
-	Aradu.56PSF	Aradu.61FU3
-	Aradu.56TMI	Aradu.61HSA
-	Aradu.56TMJ	Aradu.61HZW
Y	Aradu.56ZRQ	Aradu.61W2G
-	Aradu.572L9	Aradu.61X9Q
-	Aradu.57J9Q	Aradu.623Y7
-	Aradu.57KQ5	Aradu.628VW
-	Aradu.57TSQ	Aradu.62BQ5
Y	Aradu.57UGD	Aradu.62EY9
Y	Aradu.5807D	Aradu.62PY8
-	Aradu.58746	Aradu.62RLS
-	Aradu.58D6P	Aradu.62T99
-	Aradu.58DAR	Aradu.62WGK
-	Aradu.58K6Q	Aradu.62WYM
Y	Aradu.58MV1	Aradu.632MM
Y	Aradu.58U06	Aradu.633AY
-	Aradu.58ZND	Aradu.637TZ
Y	Aradu.594KU	Aradu.63EET
-	Aradu.59CIU	Aradu.63EH0
-	Aradu.59FCW	Aradu.63K76
-	Aradu.59P1V	Aradu.63LBE
Y	Aradu.59UUJ	Aradu.63Q7N
Y	Aradu.5A0JT	Aradu.63RP0
-	Aradu.5A4RC	Aradu.63V1S
-	Aradu.5AV6I	Aradu.63X21
Y	Aradu.5C0HU	Aradu.6425Z
-	Aradu.5C75F	Aradu.646M1
Y	Aradu.5C90P	Aradu.6486X
-	Aradu.5D1Y3	Aradu.648DU
Y	Aradu.5D2P0	Aradu.648HW
-	Aradu.5D5JN	Aradu.64FTH
-	Aradu.5D6AE	Aradu.64GLS
Y	Aradu.5D88D	Aradu.64HDX
-	Aradu.5DM5A	Aradu.64LXI
-	Aradu.5DW75	Aradu.64NDC
Y	Aradu.5E40Q	Aradu.656D1
-	Aradu.5E5UI	Aradu.65DGV
-	Aradu.5EU77	Aradu.65GB6
-	Aradu.5F5TI	Aradu.65HV5
Y	Aradu.5F6JJ	Aradu.65N0S
-	Aradu.5F7JG	Aradu.65NHH
-	Aradu.5FA8C	Aradu.65NT6
-	Aradu.5FE4Y	Aradu.65NZB
-	Aradu.5FH81	Aradu.65PG4
-	Aradu.5FP7Y	Aradu.65PX4
-	Aradu.5FQ1Z	Aradu.65TDS
-	Aradu.5FX2J	Aradu.65WG6
-	Aradu.5G2CQ	Aradu.66564
-	Aradu.5G5Y2	Aradu.665TV
-	Aradu.5G65R	Aradu.668QS
-	Aradu.5G7H7	Aradu.669IL
Y	Aradu.5H0S7	Aradu.66HB8
Y	Aradu.5H5FX	Aradu.66NDW
-	Aradu.5HP2Z	Aradu.66PTX
-	Aradu.5I7XV	Aradu.66U2D
-	Aradu.5IS8U	Aradu.66UC2
Y	Aradu.5IY98	Aradu.66WBT
Y	Aradu.5J107	Aradu.66XRP
-	Aradu.5JF96	Aradu.671CI
Y	Aradu.5JM2L	Aradu.67IGJ
-	Aradu.5JX5D	Aradu.67LNP
-	Aradu.5K4XV	Aradu.67T23
Y	Aradu.5K56I	Aradu.67W6F
-	Aradu.5K5I7	Aradu.67X2R
Y	Aradu.5K5P7	Aradu.681W4
-	Aradu.5K7BE	Aradu.687AB
Y	Aradu.5K97F	Aradu.68LAM
-	Aradu.5K9HV	Aradu.68MCI
-	Aradu.5KB1N	Aradu.68QSX
-	Aradu.5KP39	Aradu.68X4H
-	Aradu.5L39Q	Aradu.694KT
Y	Aradu.5L8S5	Aradu.694S8
Y	Aradu.5LA4N	Aradu.69EQ4
-	Aradu.5LD1V	Aradu.69GC2
-	Aradu.5LR1R	Aradu.69JL5
Y	Aradu.5M2H3	Aradu.69W3K
-	Aradu.5M3S8	Aradu.6A06K
Y	Aradu.5M48C	Aradu.6A07N
-	Aradu.5M8KA	Aradu.6A4C5
-	Aradu.5MK2H	Aradu.6A7BZ
-	Aradu.5MM8H	Aradu.6AI81
Y	Aradu.5N0BY	Aradu.6AZ0N
Y	Aradu.5N0SW	Aradu.6C1C6
-	Aradu.5N10F	Aradu.6C6CA
-	Aradu.5N3RR	Aradu.6CW61
-	Aradu.5N5X7	Aradu.6DM00
-	Aradu.5NN3C	Aradu.6E0QJ
-	Aradu.5NS8M	Aradu.6E5XK
-	Aradu.5NW8W	Aradu.6EI5D
-	Aradu.5P6B7	Aradu.6F2AZ
-	Aradu.5P7M7	Aradu.6F3UG
-	Aradu.5PM2B	Aradu.6FR0W
Y	Aradu.5Q1VY	Aradu.6FT5K
-	Aradu.5Q2BB	Aradu.6FX3T
-	Aradu.5Q7U7	Aradu.6G4CM
-	Aradu.5Q7ZG	Aradu.6G7Z9
Y	Aradu.5R8JC	Aradu.6GE8J
-	Aradu.5RB03	Aradu.6H4PP
-	Aradu.5RD5S	Aradu.6IJ6N
-	Aradu.5RE8S	Aradu.6IM3W
-	Aradu.5RY52	Aradu.6J0H0
-	Aradu.5S2XJ	Aradu.6JB9C
-	Aradu.5S6SR	Aradu.6JM4W
-	Aradu.5S7A7	Aradu.6JP4A
-	Aradu.5S8J3	Aradu.6JX3E
-	Aradu.5T3LK	Aradu.6K5XR
-	Aradu.5T6PZ	Aradu.6K97H
-	Aradu.5TE5X	Aradu.6K9TY
-	Aradu.5U8FQ	Aradu.6KQ9D
-	Aradu.5U94L	Aradu.6L3MV
-	Aradu.5UM9W	Aradu.6L9TM
-	Aradu.5V20C	Aradu.6LK51
-	Aradu.5V235	Aradu.6LV3M
-	Aradu.5V30H	Aradu.6M14N
-	Aradu.5VW06	Aradu.6M2AA
-	Aradu.5W0HK	Aradu.6M4Q5
-	Aradu.5W209	Aradu.6M56A
Y	Aradu.5W7EM	Aradu.6M72C
-	Aradu.5W8P5	Aradu.6MH23
-	Aradu.5W8QK	Aradu.6MH8K
-	Aradu.5X3QA	Aradu.6N24S
-	Aradu.5XQ31	Aradu.6N6VF
-	Aradu.5XW8A	Aradu.6NR0H
Y	Aradu.5Y4HR	Aradu.6NT0X
-	Aradu.5Y6NX	Aradu.6NT7E
-	Aradu.5YD67	Aradu.6P44A
-	Aradu.5YT3D	Aradu.6P5EE
-	Aradu.5Z359	Aradu.6PF06
Y	Aradu.5Z6DY	Aradu.6PG6R
-	Aradu.5Z7MM	Aradu.6PX5N
Y	Aradu.5Z7UX	Aradu.6Q29H
-	Aradu.5ZL92	Aradu.6QB22
-	Aradu.60CNJ	Aradu.6R3YG
-	Aradu.60DP1	Aradu.6R624
Y	Aradu.60GK5	Aradu.6R675
-	Aradu.60MXL	Aradu.6RC9F
-	Aradu.60Q71	Aradu.6RF6E
Y	Aradu.60S2U	Aradu.6S06R
Y	Aradu.60TXP	Aradu.6S0WZ
Y	Aradu.60U13	Aradu.6S4B3
-	Aradu.60UHZ	Aradu.6S9EF
-	Aradu.618TJ	Aradu.6SC3T
Y	Aradu.61FU3	Aradu.6SN81
Y	Aradu.61HSA	Aradu.6T12T
-	Aradu.61PSK	Aradu.6T298
-	Aradu.61WP6	Aradu.6T7JH
-	Aradu.61XF1	Aradu.6T93Q
-	Aradu.61Y7W	Aradu.6T94Y
-	Aradu.61ZNR	Aradu.6T9HL
-	Aradu.62ILE	Aradu.6TH01
-	Aradu.62VMC	Aradu.6TJ0K
-	Aradu.62W74	Aradu.6U9XZ
-	Aradu.62Y32	Aradu.6UV16
-	Aradu.632DS	Aradu.6V7BJ
Y	Aradu.63EH0	Aradu.6V9D4
Y	Aradu.63K76	Aradu.6VE9I
-	Aradu.63KNG	Aradu.6W1XZ
Y	Aradu.63LBE	Aradu.6X61Q
-	Aradu.63LR3	Aradu.6X9HK
-	Aradu.63LUC	Aradu.6X9VQ
-	Aradu.63N31	Aradu.6XN0Z
-	Aradu.63SET	Aradu.6XT5I
Y	Aradu.63X21	Aradu.6Y8G9
-	Aradu.646B6	Aradu.6YC20
Y	Aradu.648DU	Aradu.6YC2Q
-	Aradu.64B3S	Aradu.6Z7EV
-	Aradu.64IL2	Aradu.70512
Y	Aradu.64LXI	Aradu.7065G
-	Aradu.64RFP	Aradu.707WA
-	Aradu.650M8	Aradu.70C45
-	Aradu.6516S	Aradu.70H43
-	Aradu.652QS	Aradu.70NQH
-	Aradu.65BY0	Aradu.70QSY
-	Aradu.65CR5	Aradu.70V4M
Y	Aradu.65HV5	Aradu.70W8P
-	Aradu.65JMT	Aradu.70WHV
Y	Aradu.65N0S	Aradu.70Y4Q
Y	Aradu.65NT6	Aradu.70ZJ1
Y	Aradu.65PG4	Aradu.7116E
-	Aradu.65SUF	Aradu.71EUZ
-	Aradu.65TUK	Aradu.71JRQ
-	Aradu.65Y8V	Aradu.71KPG
-	Aradu.65ZNS	Aradu.71RRV
Y	Aradu.668QS	Aradu.71U5F
-	Aradu.66DGF	Aradu.71U9H
-	Aradu.66L0Y	Aradu.72AL0
-	Aradu.66N0Z	Aradu.72FPI
Y	Aradu.66U2D	Aradu.72KEV
-	Aradu.66ULW	Aradu.72PI8
Y	Aradu.66XRP	Aradu.72QL5
Y	Aradu.671CI	Aradu.72V59
-	Aradu.677BP	Aradu.7301T
-	Aradu.67EPT	Aradu.734NR
Y	Aradu.67IGJ	Aradu.73C42
-	Aradu.67PND	Aradu.73H76
-	Aradu.67R3Z	Aradu.73JAV
-	Aradu.67TUI	Aradu.73Q5I
-	Aradu.67ZFM	Aradu.747VP
-	Aradu.68AHZ	Aradu.74CLL
-	Aradu.68GT1	Aradu.74N2Q
-	Aradu.68H5X	Aradu.752ZV
-	Aradu.68MP6	Aradu.7535R
-	Aradu.68V9U	Aradu.75FRQ
Y	Aradu.68X4H	Aradu.75JKD
-	Aradu.68YSI	Aradu.75PY6
-	Aradu.68ZQJ	Aradu.75T65
-	Aradu.690FP	Aradu.76095
Y	Aradu.694S8	Aradu.7673S
-	Aradu.69820	Aradu.767UQ
Y	Aradu.69EQ4	Aradu.76D8L
-	Aradu.69FJ0	Aradu.76EJ2
-	Aradu.69H8E	Aradu.76H6A
-	Aradu.69JAE	Aradu.76HI2
Y	Aradu.69JL5	Aradu.76V5M
-	Aradu.69MJ9	Aradu.770Q1
-	Aradu.69Z0K	Aradu.77CWS
-	Aradu.6A38G	Aradu.77NAF
-	Aradu.6AG9B	Aradu.77PUT
Y	Aradu.6AZ0N	Aradu.77WYF
-	Aradu.6C67A	Aradu.77XDI
Y	Aradu.6C6CA	Aradu.780AB
-	Aradu.6CF7C	Aradu.78C13
-	Aradu.6CW5S	Aradu.78EMP
-	Aradu.6DC5F	Aradu.78FH9
-	Aradu.6DE4A	Aradu.78HGD
-	Aradu.6DL9M	Aradu.78I1X
-	Aradu.6E3VS	Aradu.78JKA
-	Aradu.6E6PS	Aradu.78NGX
-	Aradu.6E81Q	Aradu.78S6P
-	Aradu.6EF2H	Aradu.78VGB
-	Aradu.6EJ01	Aradu.78X0W
-	Aradu.6F1MK	Aradu.791RE
-	Aradu.6F8B8	Aradu.7946Q
-	Aradu.6FL7E	Aradu.7950J
Y	Aradu.6FX3T	Aradu.79876
-	Aradu.6G2T6	Aradu.79EBV
Y	Aradu.6G4CM	Aradu.79FBE
-	Aradu.6G91H	Aradu.79H33
Y	Aradu.6GE8J	Aradu.79L6D
-	Aradu.6H2SR	Aradu.79V4L
-	Aradu.6H5JS	Aradu.79YD1
-	Aradu.6I1ZR	Aradu.7A6EX
-	Aradu.6I3XR	Aradu.7AK58
-	Aradu.6I4EW	Aradu.7AN5E
-	Aradu.6J25Z	Aradu.7AQ1B
Y	Aradu.6JM4W	Aradu.7B5LR
-	Aradu.6JX2C	Aradu.7BB6U
Y	Aradu.6JX3E	Aradu.7C3YV
-	Aradu.6K81G	Aradu.7CE6B
-	Aradu.6KJ9G	Aradu.7D52A
-	Aradu.6KM94	Aradu.7D9HL
-	Aradu.6L1EN	Aradu.7E1BH
-	Aradu.6L2YS	Aradu.7EJ1T
-	Aradu.6L75R	Aradu.7EY7D
-	Aradu.6L7FC	Aradu.7FN1T
Y	Aradu.6LK51	Aradu.7G9TQ
-	Aradu.6LZ7W	Aradu.7GN6Y
-	Aradu.6M06P	Aradu.7H0DM
Y	Aradu.6M14N	Aradu.7H2NF
Y	Aradu.6M4Q5	Aradu.7I20U
Y	Aradu.6M56A	Aradu.7I425
Y	Aradu.6M72C	Aradu.7I78D
-	Aradu.6M72T	Aradu.7I9JY
-	Aradu.6M90V	Aradu.7K02I
-	Aradu.6NH1A	Aradu.7K065
Y	Aradu.6P5EE	Aradu.7K1LW
-	Aradu.6PA1A	Aradu.7K25Z
Y	Aradu.6PF06	Aradu.7K2S3
-	Aradu.6PP4L	Aradu.7K98C
Y	Aradu.6PX5N	Aradu.7KG7Z
-	Aradu.6Q02G	Aradu.7KS6X
-	Aradu.6Q2SQ	Aradu.7L00V
-	Aradu.6Q6K7	Aradu.7L15H
-	Aradu.6Q76V	Aradu.7L2S4
-	Aradu.6QR6D	Aradu.7LZ09
-	Aradu.6QR7L	Aradu.7M1P4
-	Aradu.6QW61	Aradu.7M2ZA
-	Aradu.6R69J	Aradu.7M5UC
Y	Aradu.6RF6E	Aradu.7M8TY
Y	Aradu.6S06R	Aradu.7MF1E
Y	Aradu.6S4B3	Aradu.7N1F7
-	Aradu.6T4IB	Aradu.7N2H0
Y	Aradu.6T94Y	Aradu.7N61Y
Y	Aradu.6T9HL	Aradu.7N93N
Y	Aradu.6TH01	Aradu.7NI41
-	Aradu.6U1SD	Aradu.7NM14
-	Aradu.6U61V	Aradu.7P4X8
-	Aradu.6U63C	Aradu.7P7FQ
-	Aradu.6U69W	Aradu.7P7K6
-	Aradu.6UD07	Aradu.7PP4N
-	Aradu.6UQ9U	Aradu.7PT52
-	Aradu.6V4TL	Aradu.7QE0L
-	Aradu.6V5Y5	Aradu.7R15V
-	Aradu.6V9NS	Aradu.7RW48
-	Aradu.6VX3K	Aradu.7S0UL
-	Aradu.6W9YP	Aradu.7SA9A
-	Aradu.6WQ84	Aradu.7SN56
-	Aradu.6X691	Aradu.7T8W5
-	Aradu.6X6BQ	Aradu.7TS1N
Y	Aradu.6X9VQ	Aradu.7TW9C
-	Aradu.6XL0V	Aradu.7U2L1
-	Aradu.6XT4Y	Aradu.7V43S
Y	Aradu.6XT5I	Aradu.7V6T8
-	Aradu.6XZ0B	Aradu.7V7LG
-	Aradu.6Y4L0	Aradu.7W39T
-	Aradu.6Y4PD	Aradu.7WJ9D
-	Aradu.6Y6ET	Aradu.7X3HU
-	Aradu.6Y89W	Aradu.7X5EV
Y	Aradu.6Y8G9	Aradu.7X679
-	Aradu.6YK37	Aradu.7XA36
-	Aradu.6Z3S5	Aradu.7XS8V
-	Aradu.6Z465	Aradu.7Y1E8
-	Aradu.6ZR5R	Aradu.7Y3DJ
Y	Aradu.707WA	Aradu.7YA73
Y	Aradu.70C45	Aradu.7Z02Q
-	Aradu.70DQ7	Aradu.7Z2RH
-	Aradu.70NLN	Aradu.7Z35Q
Y	Aradu.70NQH	Aradu.7Z756
-	Aradu.70QGC	Aradu.7ZB8K
Y	Aradu.70QSY	Aradu.7ZE4W
-	Aradu.70V2V	Aradu.7ZG0H
Y	Aradu.70W8P	Aradu.7ZK0R
-	Aradu.719FI	Aradu.805L3
-	Aradu.719RT	Aradu.80EN4
-	Aradu.71A1E	Aradu.80RUZ
-	Aradu.71B33	Aradu.80TQM
Y	Aradu.71EUZ	Aradu.8101U
-	Aradu.71JL3	Aradu.810XL
Y	Aradu.71JRQ	Aradu.81HAH
Y	Aradu.71KPG	Aradu.81KD9
-	Aradu.71MQE	Aradu.81LXC
Y	Aradu.71RRV	Aradu.81RLF
Y	Aradu.71U9H	Aradu.81XX0
-	Aradu.724NR	Aradu.81ZRX
-	Aradu.7278B	Aradu.8224Q
-	Aradu.727T6	Aradu.82DSF
Y	Aradu.72AL0	Aradu.82IUF
-	Aradu.72C6M	Aradu.82KWN
-	Aradu.72E8Y	Aradu.82M2C
-	Aradu.72JBM	Aradu.82P2N
-	Aradu.72QKL	Aradu.82ZX0
Y	Aradu.72QL5	Aradu.83253
-	Aradu.72SHM	Aradu.833JW
-	Aradu.72UR5	Aradu.83CAT
Y	Aradu.72V59	Aradu.83I6G
-	Aradu.7399Q	Aradu.83J5T
-	Aradu.73CYH	Aradu.83UZ1
-	Aradu.73DHW	Aradu.83VKU
-	Aradu.73GC4	Aradu.83XV9
-	Aradu.73HE8	Aradu.845TH
Y	Aradu.73JAV	Aradu.8479S
-	Aradu.73JJ8	Aradu.847IN
-	Aradu.73S33	Aradu.84GP5
-	Aradu.73X1A	Aradu.84WMC
-	Aradu.743RI	Aradu.852QV
-	Aradu.7462V	Aradu.85A6E
-	Aradu.748MX	Aradu.85BTF
-	Aradu.74C8Z	Aradu.85E8I
Y	Aradu.74CLL	Aradu.862GA
-	Aradu.74ERY	Aradu.869WQ
-	Aradu.74IXL	Aradu.86C6D
-	Aradu.74JTE	Aradu.86HKR
-	Aradu.750CN	Aradu.86HMY
Y	Aradu.7535R	Aradu.86IX3
-	Aradu.753F2	Aradu.86JNN
-	Aradu.755IM	Aradu.8764I
-	Aradu.75AYZ	Aradu.8766K
-	Aradu.75D3M	Aradu.87KA0
-	Aradu.75FTU	Aradu.87LE7
-	Aradu.75ICF	Aradu.87VSM
Y	Aradu.75T65	Aradu.88298
-	Aradu.75VJN	Aradu.883F2
Y	Aradu.76095	Aradu.888CN
-	Aradu.763PD	Aradu.889XC
Y	Aradu.76EJ2	Aradu.88AVX
Y	Aradu.76H6A	Aradu.88B96
Y	Aradu.76HI2	Aradu.88CF0
-	Aradu.76JXJ	Aradu.88EH5
-	Aradu.76MVK	Aradu.88HTG
-	Aradu.76NWV	Aradu.88IFJ
-	Aradu.76VDU	Aradu.88KLW
-	Aradu.76WTQ	Aradu.88M7D
-	Aradu.76YTI	Aradu.88QB9
Y	Aradu.770Q1	Aradu.88SWU
-	Aradu.779RX	Aradu.88XP3
-	Aradu.77BU4	Aradu.892NG
-	Aradu.77FMA	Aradu.898PR
-	Aradu.77FZL	Aradu.89I67
-	Aradu.77IXI	Aradu.89LRP
-	Aradu.77M0L	Aradu.89NJH
-	Aradu.77SYB	Aradu.8A22P
-	Aradu.77TCA	Aradu.8A30M
-	Aradu.77ZLW	Aradu.8A8WP
Y	Aradu.780AB	Aradu.8AC2D
-	Aradu.788TI	Aradu.8AQ1Z
-	Aradu.78B2S	Aradu.8AZ50
-	Aradu.78F4Z	Aradu.8B0HV
Y	Aradu.78HGD	Aradu.8B2M9
-	Aradu.78IK4	Aradu.8BE5U
Y	Aradu.78NGX	Aradu.8BK6A
-	Aradu.78P56	Aradu.8C561
-	Aradu.78S07	Aradu.8C5P3
-	Aradu.78XN5	Aradu.8C9LT
Y	Aradu.79876	Aradu.8CB01
-	Aradu.799V8	Aradu.8CI8S
Y	Aradu.79L6D	Aradu.8CL43
-	Aradu.79P98	Aradu.8CP6L
-	Aradu.79Z90	Aradu.8CV4T
-	Aradu.7A9IT	Aradu.8D1HB
-	Aradu.7AC9I	Aradu.8D3SW
-	Aradu.7AG2S	Aradu.8D3W5
Y	Aradu.7AK58	Aradu.8D5LI
Y	Aradu.7AN5E	Aradu.8E0AS
Y	Aradu.7AQ1B	Aradu.8E2VK
Y	Aradu.7CE6B	Aradu.8E2VW
-	Aradu.7D15Q	Aradu.8E2ZD
-	Aradu.7DQ9K	Aradu.8E3BL
-	Aradu.7DW66	Aradu.8E49T
-	Aradu.7E0N8	Aradu.8EQ04
Y	Aradu.7E1BH	Aradu.8F3EB
-	Aradu.7E3FL	Aradu.8F4WE
-	Aradu.7E8G4	Aradu.8FL49
Y	Aradu.7EJ1T	Aradu.8FY2N
-	Aradu.7ES8P	Aradu.8G4YR
-	Aradu.7F2I3	Aradu.8G7CT
-	Aradu.7F8A1	Aradu.8G81K
-	Aradu.7FC0G	Aradu.8G93R
Y	Aradu.7FN1T	Aradu.8GL4A
-	Aradu.7G9P8	Aradu.8GS2N
Y	Aradu.7G9TQ	Aradu.8HB43
-	Aradu.7GI14	Aradu.8HI00
-	Aradu.7GJ2C	Aradu.8I027
-	Aradu.7GJ4M	Aradu.8I3T0
-	Aradu.7GQ9E	Aradu.8I40K
Y	Aradu.7H0DM	Aradu.8I8L4
Y	Aradu.7H2NF	Aradu.8II80
-	Aradu.7H3N3	Aradu.8IK9I
-	Aradu.7H3TJ	Aradu.8IN6N
-	Aradu.7H9F1	Aradu.8IZ03
-	Aradu.7HG0U	Aradu.8J2JE
-	Aradu.7HS2D	Aradu.8J4AH
-	Aradu.7I0FT	Aradu.8J5IB
-	Aradu.7I2FT	Aradu.8J9WZ
-	Aradu.7I8PK	Aradu.8JG2E
-	Aradu.7J6WS	Aradu.8JT9Q
-	Aradu.7J9TI	Aradu.8K8TN
-	Aradu.7JD6C	Aradu.8KC7P
-	Aradu.7JG8Z	Aradu.8KD3L
-	Aradu.7JR06	Aradu.8KH6E
-	Aradu.7JU28	Aradu.8KW68
-	Aradu.7JW9M	Aradu.8L345
-	Aradu.7JY58	Aradu.8L7DK
Y	Aradu.7K065	Aradu.8LS3T
Y	Aradu.7K1LW	Aradu.8LT75
-	Aradu.7K822	Aradu.8LX7K
Y	Aradu.7K98C	Aradu.8LY9S
-	Aradu.7K9KV	Aradu.8M14A
-	Aradu.7KC0A	Aradu.8MU6L
-	Aradu.7L64T	Aradu.8N23N
-	Aradu.7L7M7	Aradu.8N7Z6
-	Aradu.7LQ2A	Aradu.8N87B
Y	Aradu.7M1P4	Aradu.8NX9K
Y	Aradu.7M5UC	Aradu.8P72X
-	Aradu.7MC45	Aradu.8P9WR
-	Aradu.7N1Y7	Aradu.8PB60
Y	Aradu.7N2H0	Aradu.8PJ2J
-	Aradu.7N4IR	Aradu.8PQ5Y
-	Aradu.7N548	Aradu.8PY3G
Y	Aradu.7N61Y	Aradu.8Q0H7
-	Aradu.7N7HA	Aradu.8Q6IV
-	Aradu.7N90W	Aradu.8Q7DY
Y	Aradu.7N93N	Aradu.8Q9T1
Y	Aradu.7NM14	Aradu.8QI3B
Y	Aradu.7P7FQ	Aradu.8QL8W
-	Aradu.7P8CG	Aradu.8QX2U
-	Aradu.7P8FB	Aradu.8R73A
-	Aradu.7P9IU	Aradu.8R77K
-	Aradu.7PC3U	Aradu.8S01X
Y	Aradu.7PT52	Aradu.8S28F
-	Aradu.7PU29	Aradu.8S2GD
-	Aradu.7Q04A	Aradu.8T38A
-	Aradu.7Q1FC	Aradu.8T3RP
-	Aradu.7QC7G	Aradu.8T7YV
-	Aradu.7RM7Z	Aradu.8U72L
-	Aradu.7S64T	Aradu.8UL46
Y	Aradu.7SN56	Aradu.8VI8X
-	Aradu.7SV97	Aradu.8W59U
-	Aradu.7T0LR	Aradu.8W768
Y	Aradu.7TS1N	Aradu.8WP5Z
Y	Aradu.7U2L1	Aradu.8WS4M
-	Aradu.7U79X	Aradu.8X20T
Y	Aradu.7V43S	Aradu.8X6B9
Y	Aradu.7V6T8	Aradu.8X6ET
Y	Aradu.7W39T	Aradu.8XK1K
-	Aradu.7W6T8	Aradu.8Y4VT
-	Aradu.7W7QL	Aradu.8Y5FN
-	Aradu.7WD2P	Aradu.8Z0S4
-	Aradu.7WV4S	Aradu.8Z41T
-	Aradu.7X3H5	Aradu.8Z7FL
-	Aradu.7X3WY	Aradu.8Z9JB
Y	Aradu.7X5EV	Aradu.8ZG8V
-	Aradu.7X7M7	Aradu.901JV
-	Aradu.7X826	Aradu.901R7
-	Aradu.7X8FI	Aradu.90PU5
-	Aradu.7X8N5	Aradu.90QAV
-	Aradu.7XC4Z	Aradu.90RE6
Y	Aradu.7XS8V	Aradu.915DU
-	Aradu.7XY8V	Aradu.918PU
-	Aradu.7Y14E	Aradu.919C4
-	Aradu.7Y1VL	Aradu.91EJW
-	Aradu.7Y21L	Aradu.91QLQ
Y	Aradu.7YA73	Aradu.91Y21
-	Aradu.7YP2D	Aradu.920JZ
-	Aradu.7Z1R6	Aradu.92926
-	Aradu.7Z6RV	Aradu.92GTL
Y	Aradu.7Z756	Aradu.92HAJ
-	Aradu.7ZB45	Aradu.92K40
Y	Aradu.7ZB8K	Aradu.92MYK
-	Aradu.80DIT	Aradu.92NBY
-	Aradu.80TC2	Aradu.92XHB
-	Aradu.80WA5	Aradu.92ZAJ
-	Aradu.80WBV	Aradu.934TY
-	Aradu.80Z5G	Aradu.938CR
-	Aradu.819DH	Aradu.939VA
-	Aradu.819J2	Aradu.93BFM
-	Aradu.81CK0	Aradu.93CHA
-	Aradu.81GPB	Aradu.93DCC
-	Aradu.81HER	Aradu.93EIR
-	Aradu.81KMB	Aradu.93KPA
-	Aradu.81MY4	Aradu.93TCK
-	Aradu.81YBV	Aradu.942ZP
-	Aradu.8203M	Aradu.947EB
-	Aradu.824DF	Aradu.947SP
-	Aradu.825KY	Aradu.94BIF
-	Aradu.826D1	Aradu.94E63
-	Aradu.82ABY	Aradu.94EZM
-	Aradu.82D3R	Aradu.94Q3R
Y	Aradu.82DSF	Aradu.94QSA
-	Aradu.82E8W	Aradu.94SUA
-	Aradu.82FMJ	Aradu.94UHF
-	Aradu.82JFP	Aradu.94WDB
-	Aradu.82JKP	Aradu.95872
-	Aradu.82M1H	Aradu.963L7
Y	Aradu.82P2N	Aradu.96ASX
-	Aradu.82P95	Aradu.96DV9
-	Aradu.82T1B	Aradu.96IA2
-	Aradu.82T8W	Aradu.96IDX
-	Aradu.82Y0S	Aradu.96IM0
Y	Aradu.83I6G	Aradu.96JCF
-	Aradu.83KXV	Aradu.96S2E
-	Aradu.83MPA	Aradu.96Y9G
-	Aradu.83Q97	Aradu.970W1
-	Aradu.83V35	Aradu.9729Z
-	Aradu.83ZEU	Aradu.97AME
-	Aradu.83ZPC	Aradu.97LA5
-	Aradu.8482Y	Aradu.97TKQ
-	Aradu.84CRR	Aradu.97UJ3
-	Aradu.84E7D	Aradu.97V2G
-	Aradu.84J55	Aradu.97XXG
-	Aradu.84QJ1	Aradu.97XZI
-	Aradu.852VD	Aradu.97ZLB
-	Aradu.85352	Aradu.980UL
-	Aradu.853TS	Aradu.98BJD
-	Aradu.855MN	Aradu.98HUF
-	Aradu.85609	Aradu.98HXZ
-	Aradu.85GJ5	Aradu.98NSS
-	Aradu.85HS9	Aradu.98QDW
-	Aradu.85HZZ	Aradu.98SCD
-	Aradu.85INT	Aradu.98U3Z
-	Aradu.85JWF	Aradu.99LWL
-	Aradu.85K4Q	Aradu.99LXR
-	Aradu.85KYS	Aradu.99LYU
-	Aradu.863MM	Aradu.99QYP
-	Aradu.86DUH	Aradu.99WG9
-	Aradu.86EN3	Aradu.9A1LY
-	Aradu.86I8Y	Aradu.9AG99
Y	Aradu.86JNN	Aradu.9AI6Q
-	Aradu.86SPU	Aradu.9B02D
-	Aradu.86TPZ	Aradu.9B3W7
Y	Aradu.8764I	Aradu.9B52Q
-	Aradu.87ANX	Aradu.9B6U7
-	Aradu.87CKY	Aradu.9B91T
-	Aradu.87H3B	Aradu.9BM9J
-	Aradu.87IV3	Aradu.9BN65
-	Aradu.87NGS	Aradu.9C8P4
-	Aradu.87PFQ	Aradu.9C8PR
-	Aradu.87S15	Aradu.9C9ZX
Y	Aradu.87VSM	Aradu.9D9RN
-	Aradu.88125	Aradu.9DS5H
-	Aradu.88EGA	Aradu.9E084
-	Aradu.88HAV	Aradu.9E85R
-	Aradu.88U6W	Aradu.9E8FC
-	Aradu.88UWV	Aradu.9EZ7Z
-	Aradu.88VKD	Aradu.9F1L9
-	Aradu.88W9J	Aradu.9F431
Y	Aradu.88XP3	Aradu.9FE11
-	Aradu.88ZWP	Aradu.9FF24
-	Aradu.89AC8	Aradu.9FU5D
Y	Aradu.89NJH	Aradu.9G22P
-	Aradu.89XIU	Aradu.9G3ZE
-	Aradu.8A153	Aradu.9G6FH
-	Aradu.8A6VJ	Aradu.9G7GM
-	Aradu.8AQ25	Aradu.9GG9E
Y	Aradu.8AZ50	Aradu.9H2L5
-	Aradu.8B9HM	Aradu.9H4ZK
Y	Aradu.8BK6A	Aradu.9H6TR
-	Aradu.8BQ4V	Aradu.9HV89
-	Aradu.8C9N3	Aradu.9I4XF
Y	Aradu.8CI8S	Aradu.9I4XH
-	Aradu.8D21Y	Aradu.9I8ZE
Y	Aradu.8D3SW	Aradu.9IJ7G
-	Aradu.8D6KF	Aradu.9IX37
-	Aradu.8DJ4R	Aradu.9K5PT
-	Aradu.8DQ0I	Aradu.9K9BG
Y	Aradu.8E2ZD	Aradu.9K9IH
-	Aradu.8E5GL	Aradu.9KW9E
-	Aradu.8ET3H	Aradu.9KZ2C
-	Aradu.8FT8Z	Aradu.9L539
-	Aradu.8G53Y	Aradu.9L5KT
-	Aradu.8G9XJ	Aradu.9L7NB
Y	Aradu.8GL4A	Aradu.9L81W
-	Aradu.8H0JF	Aradu.9L879
-	Aradu.8H50S	Aradu.9L87M
-	Aradu.8H8DD	Aradu.9L9XR
Y	Aradu.8HB43	Aradu.9LI58
Y	Aradu.8I3T0	Aradu.9M8FI
Y	Aradu.8I40K	Aradu.9MD7A
Y	Aradu.8I8L4	Aradu.9MQ2E
-	Aradu.8ID72	Aradu.9MZ2X
-	Aradu.8IN5J	Aradu.9N0ZQ
-	Aradu.8IQ1U	Aradu.9ND07
-	Aradu.8IQ81	Aradu.9NK8I
-	Aradu.8J00F	Aradu.9NX2L
Y	Aradu.8J4AH	Aradu.9P2II
-	Aradu.8J59E	Aradu.9P3WJ
-	Aradu.8JQ1E	Aradu.9P6VM
-	Aradu.8K31W	Aradu.9PD7U
-	Aradu.8K5HG	Aradu.9Q15V
-	Aradu.8K8D7	Aradu.9Q1AJ
-	Aradu.8K9CP	Aradu.9Q3CE
-	Aradu.8KB8X	Aradu.9Q8NZ
Y	Aradu.8KC7P	Aradu.9R08Q
Y	Aradu.8KH6E	Aradu.9R95M
-	Aradu.8KQ2C	Aradu.9R9X3
-	Aradu.8KR0D	Aradu.9RA3K
-	Aradu.8KU00	Aradu.9RJ5C
-	Aradu.8L3X2	Aradu.9RK40
-	Aradu.8L8SI	Aradu.9RQ53
-	Aradu.8L8WW	Aradu.9RZ6U
-	Aradu.8L9C5	Aradu.9SB6V
Y	Aradu.8LT75	Aradu.9SL2J
Y	Aradu.8LY9S	Aradu.9T0WS
-	Aradu.8M6EJ	Aradu.9T1SG
-	Aradu.8MB2V	Aradu.9T4H8
-	Aradu.8MI05	Aradu.9T74D
-	Aradu.8MU0Q	Aradu.9TU4F
Y	Aradu.8MU6L	Aradu.9UW5A
-	Aradu.8N1HX	Aradu.9V3GY
-	Aradu.8N4EB	Aradu.9VB1R
-	Aradu.8N53R	Aradu.9VE5D
-	Aradu.8N8VL	Aradu.9W61Z
-	Aradu.8N8WS	Aradu.9WS8L
-	Aradu.8N97U	Aradu.9XI8P
-	Aradu.8ND6Y	Aradu.9XQ5Q
-	Aradu.8ND9A	Aradu.9Y4J3
-	Aradu.8NU6I	Aradu.9YK5E
Y	Aradu.8NX9K	Aradu.9YL2E
Y	Aradu.8P72X	Aradu.9Z0KG
-	Aradu.8P876	Aradu.9Z8LC
-	Aradu.8PE87	Aradu.9ZP9L
-	Aradu.8QI9R	Aradu.A02RY
Y	Aradu.8QX2U	Aradu.A050J
-	Aradu.8R16R	Aradu.A058G
Y	Aradu.8S28F	Aradu.A0DL1
-	Aradu.8S2E3	Aradu.A0FDR
-	Aradu.8S6VL	Aradu.A0K1D
-	Aradu.8S7Z9	Aradu.A0MU0
-	Aradu.8T9YS	Aradu.A0WCH
-	Aradu.8TG55	Aradu.A0XEY
-	Aradu.8TG7Z	Aradu.A0YGD
-	Aradu.8U23V	Aradu.A1BA5
-	Aradu.8U6X4	Aradu.A1GM4
-	Aradu.8U98A	Aradu.A1KE0
-	Aradu.8UK90	Aradu.A1MN7
-	Aradu.8UL0Z	Aradu.A1NA4
Y	Aradu.8UL46	Aradu.A1S7T
-	Aradu.8UZ9S	Aradu.A1STR
-	Aradu.8V764	Aradu.A1XBQ
-	Aradu.8V7CS	Aradu.A23RS
-	Aradu.8VP1U	Aradu.A24RB
-	Aradu.8VQ7U	Aradu.A2C46
-	Aradu.8W2VS	Aradu.A2DMS
-	Aradu.8W8ZB	Aradu.A2KQE
-	Aradu.8XX6M	Aradu.A2Q98
-	Aradu.8XZ5H	Aradu.A2QA1
-	Aradu.8Y02T	Aradu.A2SS4
-	Aradu.8Y5A1	Aradu.A2ZJG
-	Aradu.8Y8QZ	Aradu.A30Z4
-	Aradu.8YD7R	Aradu.A32HC
-	Aradu.8Z08H	Aradu.A35HY
Y	Aradu.8Z0S4	Aradu.A36AV
Y	Aradu.8Z7FL	Aradu.A3AX6
Y	Aradu.901R7	Aradu.A3JK2
-	Aradu.907HF	Aradu.A3K6K
-	Aradu.90MFE	Aradu.A3TK2
-	Aradu.90T3L	Aradu.A3YT5
-	Aradu.90WZG	Aradu.A42TE
-	Aradu.910RR	Aradu.A44JR
-	Aradu.914KV	Aradu.A45R9
-	Aradu.919KD	Aradu.A4BH3
-	Aradu.91B5A	Aradu.A4D5T
-	Aradu.91ENH	Aradu.A4HFE
-	Aradu.91FNQ	Aradu.A4LBS
-	Aradu.91GFH	Aradu.A4ZHV
-	Aradu.91JNF	Aradu.A527W
-	Aradu.91M7P	Aradu.A5IW3
Y	Aradu.91QLQ	Aradu.A5XMW
-	Aradu.91S58	Aradu.A5ZY3
-	Aradu.91TW9	Aradu.A6BTS
-	Aradu.91V4X	Aradu.A6IZK
-	Aradu.91WCT	Aradu.A6K7H
-	Aradu.91WF3	Aradu.A6VDY
-	Aradu.92CPX	Aradu.A6WKM
-	Aradu.92FHF	Aradu.A6XGF
Y	Aradu.92GTL	Aradu.A6XWH
-	Aradu.92ILA	Aradu.A797S
-	Aradu.92KLI	Aradu.A7CW2
-	Aradu.92LFJ	Aradu.A7GM3
Y	Aradu.92MYK	Aradu.A7LBJ
-	Aradu.92QJW	Aradu.A7MKH
-	Aradu.92WMB	Aradu.A7QZ5
-	Aradu.92WNW	Aradu.A7T72
-	Aradu.935FX	Aradu.A7Z3C
-	Aradu.938IA	Aradu.A834G
-	Aradu.939SY	Aradu.A87UA
-	Aradu.93CE1	Aradu.A8BK4
-	Aradu.93E43	Aradu.A8HY7
-	Aradu.93RCN	Aradu.A8MFY
-	Aradu.93Y3Y	Aradu.A8RLN
-	Aradu.9401Q	Aradu.A8RS9
-	Aradu.940WT	Aradu.A8RZ6
-	Aradu.945F4	Aradu.A92J9
-	Aradu.947RY	Aradu.A97TU
-	Aradu.9489D	Aradu.A9E1A
-	Aradu.948PV	Aradu.A9F8B
Y	Aradu.94BIF	Aradu.A9I6U
Y	Aradu.94E63	Aradu.A9RVD
Y	Aradu.94EZM	Aradu.A9ZSS
-	Aradu.94JFH	Aradu.AA5CG
-	Aradu.94MD3	Aradu.AA5UH
-	Aradu.94PJ0	Aradu.AA5XP
-	Aradu.94PKC	Aradu.AAH6J
Y	Aradu.94Q3R	Aradu.AAN3U
Y	Aradu.94SUA	Aradu.AAS86
Y	Aradu.95872	Aradu.AAT7R
-	Aradu.95DDC	Aradu.AB0CW
-	Aradu.95I5L	Aradu.ABF0E
-	Aradu.95VGK	Aradu.ABK5U
-	Aradu.95YR9	Aradu.AC525
-	Aradu.95Z4F	Aradu.AC9ZE
-	Aradu.9602J	Aradu.ACM7F
-	Aradu.963AT	Aradu.ADD35
-	Aradu.967D8	Aradu.ADH9K
Y	Aradu.96DV9	Aradu.ADJ2V
Y	Aradu.96IM0	Aradu.AE16G
-	Aradu.96ZKV	Aradu.AE3JB
Y	Aradu.97AME	Aradu.AE6VJ
-	Aradu.97WXZ	Aradu.AE8VT
-	Aradu.97Y2Q	Aradu.AEH7T
Y	Aradu.980UL	Aradu.AF17Q
-	Aradu.981IL	Aradu.AF7PL
-	Aradu.983Q0	Aradu.AFA68
-	Aradu.984VI	Aradu.AFE12
-	Aradu.988BI	Aradu.AG0VE
Y	Aradu.98BJD	Aradu.AG5I3
-	Aradu.98CRJ	Aradu.AG70H
-	Aradu.98GV3	Aradu.AH39E
Y	Aradu.98HUF	Aradu.AH6II
Y	Aradu.98NSS	Aradu.AI3MM
Y	Aradu.98U3Z	Aradu.AI6BS
-	Aradu.991QN	Aradu.AIC9K
-	Aradu.999NV	Aradu.AJ236
-	Aradu.99E0Y	Aradu.AJ4ZH
-	Aradu.99F66	Aradu.AJN2E
Y	Aradu.99LYU	Aradu.AJX1D
-	Aradu.99MWA	Aradu.AK182
Y	Aradu.99QYP	Aradu.AK4LW
-	Aradu.99RIP	Aradu.AKG36
-	Aradu.9A52Y	Aradu.AKR4I
-	Aradu.9A5U9	Aradu.AKR7M
Y	Aradu.9AG99	Aradu.AKU7Y
Y	Aradu.9AI6Q	Aradu.AKZ9C
-	Aradu.9AR70	Aradu.AL413
Y	Aradu.9B02D	Aradu.ALM1L
-	Aradu.9B1PD	Aradu.ALT43
-	Aradu.9B3DK	Aradu.AM65N
Y	Aradu.9B3W7	Aradu.AM8Z8
Y	Aradu.9B6U7	Aradu.AM9JS
-	Aradu.9B75Y	Aradu.AM9MC
-	Aradu.9BQ6M	Aradu.AMI7N
-	Aradu.9CH46	Aradu.AN030
-	Aradu.9D0BT	Aradu.ANI5N
-	Aradu.9D0F2	Aradu.ANN7C
-	Aradu.9D0UC	Aradu.ANP5R
-	Aradu.9D33T	Aradu.ANS8T
-	Aradu.9D9ZT	Aradu.AP1SL
-	Aradu.9DS9L	Aradu.AP7MY
Y	Aradu.9E084	Aradu.APC82
-	Aradu.9EE58	Aradu.AQ0H7
-	Aradu.9EW0X	Aradu.AR3UR
-	Aradu.9F6UY	Aradu.AS0KA
-	Aradu.9F9JY	Aradu.AS3FP
-	Aradu.9FZ57	Aradu.AS61L
-	Aradu.9G0UZ	Aradu.ASA64
-	Aradu.9G1ER	Aradu.AT0C1
-	Aradu.9GI1K	Aradu.AT32N
-	Aradu.9H0VF	Aradu.AT974
Y	Aradu.9H2L5	Aradu.ATB14
-	Aradu.9H2VQ	Aradu.ATF4P
-	Aradu.9H4V1	Aradu.ATH33
Y	Aradu.9H4ZK	Aradu.AU4WK
Y	Aradu.9H6TR	Aradu.AU74Y
-	Aradu.9HQ0E	Aradu.AU7RR
Y	Aradu.9HV89	Aradu.AVD8P
-	Aradu.9I2CB	Aradu.AVH2T
-	Aradu.9I2RZ	Aradu.AVR14
-	Aradu.9I9RF	Aradu.AW0PQ
-	Aradu.9ID7S	Aradu.AW4VB
-	Aradu.9IJ7D	Aradu.AW9GY
-	Aradu.9IP1V	Aradu.AW9HW
-	Aradu.9J7QT	Aradu.AXF3F
-	Aradu.9JN6B	Aradu.AXP1M
-	Aradu.9K33U	Aradu.AY0CP
-	Aradu.9K3NU	Aradu.AY2VL
-	Aradu.9K4DA	Aradu.AYC9R
Y	Aradu.9K5PT	Aradu.AYI97
-	Aradu.9K9AQ	Aradu.AYN79
Y	Aradu.9K9IH	Aradu.AZ3NN
-	Aradu.9KC1H	Aradu.B049P
-	Aradu.9KJ42	Aradu.B04QQ
-	Aradu.9L77E	Aradu.B0BA3
Y	Aradu.9L81W	Aradu.B0BG6
-	Aradu.9L9TA	Aradu.B0N2H
Y	Aradu.9L9XR	Aradu.B0NST
-	Aradu.9LC4U	Aradu.B0REH
-	Aradu.9LG00	Aradu.B0TIL
-	Aradu.9LI83	Aradu.B1CQK
-	Aradu.9M0EU	Aradu.B1CT2
-	Aradu.9M1GG	Aradu.B1FJV
-	Aradu.9M7ZZ	Aradu.B1NGL
Y	Aradu.9M8FI	Aradu.B1RD2
-	Aradu.9MF3N	Aradu.B1UPD
-	Aradu.9MN88	Aradu.B1W2E
-	Aradu.9MT21	Aradu.B1ZZT
-	Aradu.9N0XD	Aradu.B219P
Y	Aradu.9N0ZQ	Aradu.B2Z42
-	Aradu.9P432	Aradu.B3611
-	Aradu.9P603	Aradu.B3DE0
Y	Aradu.9PD7U	Aradu.B3QAD
Y	Aradu.9Q15V	Aradu.B3QR0
Y	Aradu.9Q1AJ	Aradu.B3V7U
-	Aradu.9Q4J8	Aradu.B3WTX
-	Aradu.9R7J6	Aradu.B45K6
Y	Aradu.9R95M	Aradu.B49HG
Y	Aradu.9RA3K	Aradu.B4APR
Y	Aradu.9RJ5C	Aradu.B4D0B
Y	Aradu.9RQ53	Aradu.B4D3A
Y	Aradu.9RZ6U	Aradu.B4FEF
-	Aradu.9S3Z5	Aradu.B4GBB
-	Aradu.9S6ZF	Aradu.B4GGZ
-	Aradu.9S9RY	Aradu.B4JF5
-	Aradu.9SJ9X	Aradu.B4JL3
-	Aradu.9SL8H	Aradu.B4US9
-	Aradu.9SN7A	Aradu.B4Z82
Y	Aradu.9T0WS	Aradu.B58RP
-	Aradu.9T3X8	Aradu.B59YJ
-	Aradu.9T44T	Aradu.B5DNW
Y	Aradu.9T4H8	Aradu.B5E3M
-	Aradu.9T5I3	Aradu.B5K6R
-	Aradu.9T8AF	Aradu.B5SYV
-	Aradu.9TY2N	Aradu.B5XEM
-	Aradu.9U2NA	Aradu.B5Z5V
-	Aradu.9U8U7	Aradu.B6367
-	Aradu.9U9IN	Aradu.B6CAR
-	Aradu.9UB80	Aradu.B6HXN
-	Aradu.9V00H	Aradu.B6QUM
-	Aradu.9VP5M	Aradu.B71RC
-	Aradu.9W3RS	Aradu.B73B3
-	Aradu.9W9CH	Aradu.B7486
-	Aradu.9X9IJ	Aradu.B78C7
-	Aradu.9XT7X	Aradu.B7BPA
Y	Aradu.9Y4J3	Aradu.B7QXE
-	Aradu.9Y9AC	Aradu.B7RDM
Y	Aradu.9Z0KG	Aradu.B7RDX
-	Aradu.9Z0RX	Aradu.B80WC
-	Aradu.9Z5HY	Aradu.B83GZ
Y	Aradu.9Z8LC	Aradu.B8D8W
-	Aradu.A02C7	Aradu.B8FPQ
Y	Aradu.A02RY	Aradu.B8HIV
-	Aradu.A0CL7	Aradu.B8LPK
Y	Aradu.A0DL1	Aradu.B8R29
-	Aradu.A0F5T	Aradu.B8U65
-	Aradu.A0IMZ	Aradu.B8V9A
Y	Aradu.A0K1D	Aradu.B8VEC
-	Aradu.A0QSC	Aradu.B9597
-	Aradu.A0QTH	Aradu.B96LD
-	Aradu.A0SRT	Aradu.B98C6
Y	Aradu.A0YGD	Aradu.B99AB
-	Aradu.A16D8	Aradu.B9ITB
-	Aradu.A1H7V	Aradu.B9QD5
Y	Aradu.A1NA4	Aradu.B9ZHB
Y	Aradu.A1STR	Aradu.BA19Q
-	Aradu.A1T14	Aradu.BA57L
-	Aradu.A1Z9G	Aradu.BAW8N
-	Aradu.A205B	Aradu.BB42B
-	Aradu.A230C	Aradu.BB4M9
-	Aradu.A28WK	Aradu.BB73L
-	Aradu.A2CMF	Aradu.BBP4Z
-	Aradu.A2KZL	Aradu.BC6IG
-	Aradu.A2MQ0	Aradu.BCZ93
-	Aradu.A2NGY	Aradu.BDH44
Y	Aradu.A2Q98	Aradu.BDJ96
Y	Aradu.A2QA1	Aradu.BDN4J
-	Aradu.A2VXS	Aradu.BEE8W
-	Aradu.A2ZB2	Aradu.BEM5C
-	Aradu.A30EV	Aradu.BF26W
-	Aradu.A30P3	Aradu.BF3TK
Y	Aradu.A30Z4	Aradu.BF56P
Y	Aradu.A35HY	Aradu.BF8QQ
Y	Aradu.A3AX6	Aradu.BGR5Z
-	Aradu.A3D6P	Aradu.BGS0W
-	Aradu.A3IE4	Aradu.BH2WF
-	Aradu.A3PS5	Aradu.BH653
-	Aradu.A3U9R	Aradu.BI6TR
Y	Aradu.A44JR	Aradu.BIB77
-	Aradu.A4737	Aradu.BIE6D
-	Aradu.A47FP	Aradu.BIU4F
-	Aradu.A4B5R	Aradu.BIZ8F
Y	Aradu.A4BH3	Aradu.BJ6ZM
Y	Aradu.A4D5T	Aradu.BJC34
-	Aradu.A4FGM	Aradu.BJL71
-	Aradu.A4FT8	Aradu.BJU81
-	Aradu.A4FXP	Aradu.BK8YY
-	Aradu.A4I0F	Aradu.BK9AL
-	Aradu.A4K6S	Aradu.BK9FC
-	Aradu.A4NIY	Aradu.BL1S9
-	Aradu.A52BE	Aradu.BL5MT
-	Aradu.A5EC7	Aradu.BLA0I
-	Aradu.A5G80	Aradu.BM5JE
Y	Aradu.A5IW3	Aradu.BN5L8
-	Aradu.A5QH5	Aradu.BN8XD
Y	Aradu.A5ZY3	Aradu.BN8ZR
-	Aradu.A60ME	Aradu.BN9N7
-	Aradu.A61IQ	Aradu.BNJ62
-	Aradu.A65JI	Aradu.BNR06
-	Aradu.A6CNP	Aradu.BP0GU
[truncated: 4,644 more rows]
