# Supplementary material for: Disentangling Arachis response to biotic and abiotic stress using multi-transcriptomics integration
Source: BMC Plant Biol. 2026 Mar 13;26:728. doi: 10.1186/s12870-026-08551-5 (PMC13101102; doi:10.1186/s12870-026-08551-5)
Supplement: Supplementary file 3 — Supplementary Material 3. Supplementary Table 3. GO-term enrichment analysis for HIVE and meta-analysis. For each PlantGoSlim GO-term (Term) found enriched from hypergeometric test (p-value<= 0.05), in both HIVE and meta-analysis (META) selection, it is reported the corresponding p-value (method-pval) and the list of genes associated to the respecrive GO-term (method-entries). [file 12870_2026_8551_MOESM3_ESM.xlsx]

## Sheet: S_Table_3
Supplementary Table 3. GO-term enrichment analysis for HIVE and meta-analysis
Term	HIVE_pval	META_pval	HIVE-entries	META-entries
carbohydrate binding		0.013		Aradu.4R69H,Aradu.82KWN,Aradu.1T2VN,Aradu.W52BS,Aradu.L86SE,Aradu.MVM7E,Aradu.NY9NH,Aradu.XCE88,Aradu.W4W1A,Aradu.S7TZT,Aradu.4PU4Z,Aradu.15BQ1,Aradu.GWA5W,Aradu.8Z0S4,Aradu.9YK5E,Aradu.DB6JJ,Aradu.58BQI,Aradu.DHT3V,Aradu.DL1I6,Aradu.8W59U,Aradu.VDD1W,Aradu.9C9ZX,Aradu.L0S59,Aradu.MA4ZB,Aradu.4118A,Aradu.NJH70,Aradu.Q98P4,Aradu.8G93R,Aradu.RWI1K,Aradu.1R9KX,Aradu.C6WWM,Aradu.V5WI7,Aradu.VKS8C,Ara…
carbohydrate metabolic process		3.6e-09		Aradu.NB8XZ,Aradu.63EH0,Aradu.A050J,Aradu.H0PJH,Aradu.5X2IT,Aradu.NH34T,Aradu.791RE,Aradu.214XN,Aradu.6CW61,Aradu.C6WWM,Aradu.U8PRD,Aradu.LF0Z4,Aradu.BU4E6,Aradu.8FY2N,Aradu.UT05R,Aradu.F8E8Y,Aradu.7X3HU,Aradu.58BQI,Aradu.Y5NIC,Aradu.MH9NW,Aradu.BLA0I,Aradu.8AZ50,Aradu.DL1I6,Aradu.RR1FI,Aradu.W7CVG,Aradu.ZXQ99,Aradu.W9SJN,Aradu.Z9830,Aradu.8IN6N,Aradu.SSI0J,Aradu.YRW97,Aradu.06HG0,Aradu.Y328N,Ara…
catalytic activity	0.0012	1.6e-16	Aradu.NB8XZ,Aradu.P4R7R,Aradu.AEH7T,Aradu.JE9HU,Aradu.W48TA,Aradu.3I0IG,Aradu.2E1F0,Aradu.5ZL92,Aradu.P08HB,Aradu.264TN,Aradu.Z1W3W,Aradu.0C9TU,Aradu.X9PNA,Aradu.LX505,Aradu.VP9KQ,Aradu.HS592,Aradu.61XF1,Aradu.RI4W0,Aradu.JMZ0B,Aradu.ZD4TK,Aradu.Q228D,Aradu.I8P7S,Aradu.Y924X,Aradu.HFK2H,Aradu.KKV4I,Aradu.H8KNJ,Aradu.IS1M1,Aradu.Y8PPD,Aradu.12LHJ,Aradu.15269,Aradu.DS41E,Aradu.VEI62,Aradu.G2CVV,Ara…	Aradu.NB8XZ,Aradu.P4R7R,Aradu.AEH7T,Aradu.JE9HU,Aradu.W9G7C,Aradu.2E1F0,Aradu.214XN,Aradu.X6UYT,Aradu.L2IAX,Aradu.0U9TT,Aradu.J3GMZ,Aradu.18R1J,Aradu.88B96,Aradu.Y5NIC,Aradu.U4RIV,Aradu.18R1L,Aradu.0C9TU,Aradu.X9PNA,Aradu.LX505,Aradu.PJ77P,Aradu.A7LBJ,Aradu.X32YA,Aradu.ES511,Aradu.RI4W0,Aradu.KN7EE,Aradu.CN01H,Aradu.JA8X8,Aradu.14EED,Aradu.9YL2E,Aradu.M3R33,Aradu.CG4KR,Aradu.HG75V,Aradu.P4W2F,Ara…
cell communication	0.0073		Aradu.HLR71,Aradu.P5PIT,Aradu.66N0Z,Aradu.494EG,Aradu.SR2IB,Aradu.L65YC,Aradu.Q5HZK,Aradu.4HH0P,Aradu.C9QSM,Aradu.PFK90,Aradu.9D33T,Aradu.4VN8I,Aradu.9M1GG,Aradu.D4NM1,Aradu.WU7D1,Aradu.1E8ZG,Aradu.E3ZED,Aradu.U2XYQ,Aradu.B45Z7,Aradu.73JAV,Aradu.RZM6B,Aradu.HS592,Aradu.GD8PU,Aradu.618TJ,Aradu.0P8B7,Aradu.JA0DR,Aradu.NP598,Aradu.Z156R,Aradu.IR1JE,Aradu.7H3TJ,Aradu.L4EY2,Aradu.5W8P5,Aradu.HQX6B,Ara…
cellular metabolic process	0.0014		Aradu.ZC8B7,Aradu.MTG8I,Aradu.AEH7T,Aradu.97WXZ,Aradu.J36YA,Aradu.CKU3N,Aradu.WVT9Y,Aradu.3I0IG,Aradu.NJI26,Aradu.2N3K8,Aradu.EJ5WN,Aradu.H4AN4,Aradu.E187G,Aradu.G01FC,Aradu.WLR0U,Aradu.V5ZS1,Aradu.3J7Z6,Aradu.P08HB,Aradu.8QX2U,Aradu.N9RDH,Aradu.8N1HX,Aradu.Z1W3W,Aradu.U7P9M,Aradu.XL7AT,Aradu.0C9TU,Aradu.YA43U,Aradu.B8Y6C,Aradu.C1GCA,Aradu.LX505,Aradu.BLJ5R,Aradu.WC00Z,Aradu.ZF731,Aradu.VP9KQ,Ara…
cellular process	0.00054		Aradu.ZC8B7,Aradu.MTG8I,Aradu.910RR,Aradu.AEH7T,Aradu.97WXZ,Aradu.66N0Z,Aradu.J36YA,Aradu.CKU3N,Aradu.WVT9Y,Aradu.W48TA,Aradu.3I0IG,Aradu.NJI26,Aradu.2N3K8,Aradu.EJ5WN,Aradu.TX1LV,Aradu.TW1EN,Aradu.H4AN4,Aradu.E187G,Aradu.G01FC,Aradu.WLR0U,Aradu.3XA1Q,Aradu.HM6WJ,Aradu.1T1YL,Aradu.3J7Z6,Aradu.A8JWX,Aradu.8QX2U,Aradu.N9RDH,Aradu.8N1HX,Aradu.Z1W3W,Aradu.U7P9M,Aradu.1E8ZG,Aradu.XL7AT,Aradu.0C9TU,Ara…
cellular protein metabolic process	0.016		Aradu.ZC8B7,Aradu.MTG8I,Aradu.AEH7T,Aradu.J36YA,Aradu.3I0IG,Aradu.M3BZV,Aradu.EJ5WN,Aradu.G01FC,Aradu.WLR0U,Aradu.Y9QTN,Aradu.8QX2U,Aradu.8N1HX,Aradu.U7P9M,Aradu.XL7AT,Aradu.YA43U,Aradu.LX505,Aradu.2K88G,Aradu.VK1JK,Aradu.HS592,Aradu.BTC26,Aradu.RI4W0,Aradu.S2S5Y,Aradu.WYD2P,Aradu.HBT8X,Aradu.43NSJ,Aradu.6M06P,Aradu.6H5JS,Aradu.Y924X,Aradu.RS38S,Aradu.F19Z7,Aradu.3YX15,Aradu.04B0F,Aradu.VB1DL,Ara…
cellular protein modification process		0.00033		Aradu.C4ADH,Aradu.AEH7T,Aradu.QD5DS,Aradu.X6UYT,Aradu.G7BKV,Aradu.915DU,Aradu.JWM4N,Aradu.L2IAX,Aradu.8QX2U,Aradu.0U9TT,Aradu.I9JU3,Aradu.CHP30,Aradu.DDG3L,Aradu.V638G,Aradu.KFY8V,Aradu.LX505,Aradu.WA2S7,Aradu.ES511,Aradu.N1UIU,Aradu.TBW5M,Aradu.JA8X8,Aradu.14EED,Aradu.Z1Y2A,Aradu.HG75V,Aradu.82ZX0,Aradu.42VIU,Aradu.AH39E,Aradu.ZZ215,Aradu.D31R9,Aradu.NPJ8K,Aradu.22650,Aradu.3QM51,Aradu.TTC2S,Ara…
enzyme regulator activity		0.04		Aradu.W1AF4,Aradu.4U6IV,Aradu.RW3HI,Aradu.6A07N,Aradu.TF2FR,Aradu.U4EKF,Aradu.N56TJ,Aradu.NT3N6,Aradu.U481X,Aradu.D039U,Aradu.ZV9U0,Aradu.VX30A,Aradu.RM381,Aradu.6Q29H,Aradu.66UC2,Aradu.T9PJ2,Aradu.M2MY1,Aradu.L3NRF,Aradu.X6KFI,Aradu.VXN35,Aradu.592LJ,Aradu.UIP3J,Aradu.S6DQM,Aradu.93KPA,Aradu.QUJ7R,Aradu.PU85I,Aradu.ZX0TH,Aradu.VHN28,Aradu.207FM,Aradu.GS29Q,Aradu.E721V,Aradu.P49PE,Aradu.3P5HB,Ara…
establishment of localization		4.6e-07		Aradu.C1NT8,Aradu.13B2D,Aradu.PA2HL,Aradu.4Q38F,Aradu.T5RWU,Aradu.WEZ9F,Aradu.I1533,Aradu.KHH68,Aradu.PC4II,Aradu.A058G,Aradu.TP9RN,Aradu.Z2HCJ,Aradu.P4HVI,Aradu.WJA5G,Aradu.K10TZ,Aradu.64FTH,Aradu.PJ77P,Aradu.QD5MD,Aradu.MI3UP,Aradu.HPZ7S,Aradu.46JT4,Aradu.79YD1,Aradu.EZ8L5,Aradu.KMP0N,Aradu.3IZ11,Aradu.2Z821,Aradu.P6CBV,Aradu.FXB1F,Aradu.22KJ4,Aradu.38IMA,Aradu.V1MDS,Aradu.UFS53,Aradu.6XT5I,Ara…
extracellular region		0.0093		Aradu.DY6GW,Aradu.YCB13,Aradu.LZ48I,Aradu.M3J3E,Aradu.K9N3P,Aradu.KQV51,Aradu.6NR0H,Aradu.G90WF,Aradu.Y9QIT,Aradu.KH5IZ,Aradu.MR104,Aradu.78HGD,Aradu.DSS3T,Aradu.CTP8M,Aradu.CX05K,Aradu.7E1BH,Aradu.EF2HR,Aradu.1RK1Y,Aradu.AA5UH,Aradu.VS07W,Aradu.I7KI9,Aradu.M0ZVI,Aradu.G235T,Aradu.4V6Q9,Aradu.YA6WS,Aradu.7L2S4,Aradu.EF677,Aradu.P6ZPS,Aradu.JZT16,Aradu.HRR2H,Aradu.D3M3F,Aradu.L18IX,Aradu.WX79B,Ara…
hydrolase activity		0.034		Aradu.NB8XZ,Aradu.C1NT8,Aradu.P4R7R,Aradu.26FAI,Aradu.791RE,Aradu.JE9HU,Aradu.JXL5S,Aradu.214XN,Aradu.44KEY,Aradu.18R1J,Aradu.WM9ZG,Aradu.4Q3MP,Aradu.PJ77P,Aradu.06HG0,Aradu.VQ1N9,Aradu.B3QR0,Aradu.TSJ2P,Aradu.9SL2J,Aradu.577TS,Aradu.NAJ16,Aradu.0VF1H,Aradu.UF3KQ,Aradu.CN01H,Aradu.YA71G,Aradu.A4ZHV,Aradu.ZTB0Y,Aradu.M3R33,Aradu.L65IQ,Aradu.FXB1F,Aradu.D42IC,Aradu.L2TQ2,Aradu.2RW34,Aradu.4U6IV,Ara…
intracellular ribonucleoprotein complex	0.045		Aradu.ZC8B7,Aradu.MTG8I,Aradu.UQQ1M,Aradu.G01FC,Aradu.SQ9YX,Aradu.2J2S8,Aradu.IC78J,Aradu.15W25,Aradu.TUR0Y,Aradu.Z0KKN,Aradu.11P9Q,Aradu.BNU8F,Aradu.BTC26,Aradu.P82M7,Aradu.220PP,Aradu.WN549,Aradu.UJ57E,Aradu.4TU5K,Aradu.YA43U,Aradu.I238F,Aradu.P3RU0,Aradu.BD7TG,Aradu.1N3Z1,Aradu.V6EK9,Aradu.2VA5N,Aradu.VJ0UR,Aradu.A4D5T,Aradu.1RE3L,Aradu.1TW84,Aradu.7N1Y7,Aradu.6M06P,Aradu.6H5JS,Aradu.KJ4ZH,Ara…
kinase activity	0.046	2.6e-06	Aradu.R3YL8,Aradu.RTQ8K,Aradu.671CI,Aradu.AEH7T,Aradu.BJL71,Aradu.GV26J,Aradu.VR44R,Aradu.T0K7A,Aradu.63LBE,Aradu.NH34T,Aradu.494EG,Aradu.QED6D,Aradu.E5HJY,Aradu.ZSF7K,Aradu.Q95MC,Aradu.3I0IG,Aradu.L65YC,Aradu.EJ5WN,Aradu.16AT8,Aradu.Q5HZK,Aradu.4HH0P,Aradu.98NSS,Aradu.93E43,Aradu.82ABY,Aradu.3M1UG,Aradu.98U3Z,Aradu.WLR0U,Aradu.IDM0E,Aradu.CQ85M,Aradu.H4EJP,Aradu.YXX50,Aradu.BW7AQ,Aradu.8QX2U,Ara…	Aradu.W9G7C,Aradu.AEH7T,Aradu.QD5DS,Aradu.X6UYT,Aradu.G7BKV,Aradu.915DU,Aradu.JWM4N,Aradu.M96PR,Aradu.L2IAX,Aradu.8QX2U,Aradu.0U9TT,Aradu.I9JU3,Aradu.CHP30,Aradu.18R1L,Aradu.DDG3L,Aradu.V638G,Aradu.KFY8V,Aradu.LX505,Aradu.Z9830,Aradu.WA2S7,Aradu.ES511,Aradu.N1UIU,Aradu.RI4W0,Aradu.JA8X8,Aradu.14EED,Aradu.Z1Y2A,Aradu.HG75V,Aradu.82ZX0,Aradu.42VIU,Aradu.AH39E,Aradu.8CP6L,Aradu.ZZ215,Aradu.RJL7N,Ara…
lipid metabolic process	0.04	0.0018	Aradu.CKU3N,Aradu.CPH08,Aradu.TMP0B,Aradu.JL0B3,Aradu.B3QR0,Aradu.XM2MR,Aradu.JWE0B,Aradu.37C4I,Aradu.M0Y12,Aradu.B8Y6C,Aradu.NT54G,Aradu.88XP3,Aradu.XSB36,Aradu.M4DGG,Aradu.RA5XM,Aradu.06HG0,Aradu.7W39T,Aradu.DA9QJ,Aradu.4FS2C,Aradu.CN55D,Aradu.RI4W0,Aradu.MVP6W,Aradu.NB34P,Aradu.FP91H,Aradu.VF3QV,Aradu.031YC,Aradu.GI97Q,Aradu.02CFW,Aradu.43NSJ,Aradu.Y82ZL,Aradu.FW9SW,Aradu.ZD4TK,Aradu.Z61UP,Ara…	Aradu.RU466,Aradu.82M2C,Aradu.07VYH,Aradu.Z3MEQ,Aradu.QP7DQ,Aradu.M96PR,Aradu.VY9WF,Aradu.R9TKV,Aradu.M72UM,Aradu.37C4I,Aradu.R77ZC,Aradu.577TS,Aradu.6FT5K,Aradu.JM3PB,Aradu.88XP3,Aradu.MRW76,Aradu.S738B,Aradu.06HG0,Aradu.7W39T,Aradu.TWP4N,Aradu.B3QR0,Aradu.TBW5M,Aradu.RI4W0,Aradu.NAJ16,Aradu.NB34P,Aradu.0M8VI,Aradu.Z7TG8,Aradu.GI97Q,Aradu.Z85BM,Aradu.8LS3T,Aradu.02CFW,Aradu.A6WKM,Aradu.CG4KR,Ara…
localization		6e-07		Aradu.C1NT8,Aradu.13B2D,Aradu.PA2HL,Aradu.4Q38F,Aradu.T5RWU,Aradu.WEZ9F,Aradu.I1533,Aradu.KHH68,Aradu.PC4II,Aradu.A058G,Aradu.TP9RN,Aradu.Z2HCJ,Aradu.P4HVI,Aradu.WJA5G,Aradu.K10TZ,Aradu.64FTH,Aradu.PJ77P,Aradu.QD5MD,Aradu.MI3UP,Aradu.HPZ7S,Aradu.46JT4,Aradu.79YD1,Aradu.EZ8L5,Aradu.KMP0N,Aradu.3IZ11,Aradu.2Z821,Aradu.P6CBV,Aradu.FXB1F,Aradu.22KJ4,Aradu.38IMA,Aradu.V1MDS,Aradu.UFS53,Aradu.6XT5I,Ara…
macromolecule modification		0.0014		Aradu.C4ADH,Aradu.AEH7T,Aradu.QD5DS,Aradu.X6UYT,Aradu.G7BKV,Aradu.915DU,Aradu.JWM4N,Aradu.L2IAX,Aradu.8QX2U,Aradu.0U9TT,Aradu.I9JU3,Aradu.CHP30,Aradu.DDG3L,Aradu.V638G,Aradu.KFY8V,Aradu.LX505,Aradu.WA2S7,Aradu.ES511,Aradu.N1UIU,Aradu.TBW5M,Aradu.JA8X8,Aradu.14EED,Aradu.Z1Y2A,Aradu.HG75V,Aradu.82ZX0,Aradu.42VIU,Aradu.AH39E,Aradu.ZZ215,Aradu.D31R9,Aradu.NPJ8K,Aradu.22650,Aradu.3QM51,Aradu.TTC2S,Ara…
membrane	0.03	3.2e-08	Aradu.9A5U9,Aradu.MN6BD,Aradu.4Q38F,Aradu.66N0Z,Aradu.524PX,Aradu.MVE3X,Aradu.FBB2P,Aradu.2ZP0Z,Aradu.WU8B9,Aradu.YB9HI,Aradu.C1GCA,Aradu.M64BQ,Aradu.XI4NY,Aradu.8AQ25,Aradu.F9JAF,Aradu.7DW66,Aradu.VW58A,Aradu.DL7C8,Aradu.KJ041,Aradu.G8908,Aradu.325NR,Aradu.BL57L,Aradu.87H3B,Aradu.0NC5M,Aradu.FXB1F,Aradu.R0KJF,Aradu.F9D34,Aradu.M713F,Aradu.50C7L,Aradu.LLG7Z,Aradu.VJK6A,Aradu.6XT5I,Aradu.0AM2X,Ara…	Aradu.C1NT8,Aradu.13B2D,Aradu.4Q38F,Aradu.T5RWU,Aradu.WEZ9F,Aradu.I1533,Aradu.KHH68,Aradu.PC4II,Aradu.8S01X,Aradu.A058G,Aradu.88B96,Aradu.18R1L,Aradu.P4HVI,Aradu.WJA5G,Aradu.K10TZ,Aradu.D1CF5,Aradu.PJ77P,Aradu.92926,Aradu.NTU88,Aradu.FN1D7,Aradu.HPZ7S,Aradu.46JT4,Aradu.79YD1,Aradu.DL7C8,Aradu.PG5TU,Aradu.KMP0N,Aradu.3IZ11,Aradu.B4GBB,Aradu.ALM1L,Aradu.UI0XD,Aradu.FXB1F,Aradu.F9D34,Aradu.TLG7W,Ara…
metabolic process	7e-12	1.6e-15	Aradu.NB8XZ,Aradu.AEH7T,Aradu.3I0IG,Aradu.YS103,Aradu.N9RDH,Aradu.Z1W3W,Aradu.0C9TU,Aradu.X9PNA,Aradu.C1GCA,Aradu.LX505,Aradu.49PAS,Aradu.VP9KQ,Aradu.HS592,Aradu.61XF1,Aradu.RI4W0,Aradu.JMZ0B,Aradu.ZD4TK,Aradu.JX29L,Aradu.Q228D,Aradu.43NSJ,Aradu.6H5JS,Aradu.Y924X,Aradu.WZ7DG,Aradu.HFK2H,Aradu.KKV4I,Aradu.H8KNJ,Aradu.IS1M1,Aradu.VK6NM,Aradu.12LHJ,Aradu.15269,Aradu.M3DB4,Aradu.VEI62,Aradu.FX2II,Ara…	Aradu.NB8XZ,Aradu.W9G7C,Aradu.C4ADH,Aradu.AEH7T,Aradu.U3TSP,Aradu.214XN,Aradu.398F4,Aradu.W95CD,Aradu.L2IAX,Aradu.0U9TT,Aradu.18R1J,Aradu.Y5NIC,Aradu.U4RIV,Aradu.18R1L,Aradu.0C9TU,Aradu.X9PNA,Aradu.LX505,Aradu.Z9830,Aradu.Y43LN,Aradu.WA2S7,Aradu.X32YA,Aradu.ES511,Aradu.L8BYH,Aradu.RI4W0,Aradu.CN01H,Aradu.JA8X8,Aradu.14EED,Aradu.78EMP,Aradu.JX29L,Aradu.KAQ16,Aradu.M3R33,Aradu.CG4KR,Aradu.HG75V,Ara…
molecular transducer activity		0.023		Aradu.13B2D,Aradu.E3ZED,Aradu.8Y5FN,Aradu.18R1L,Aradu.0FG6K,Aradu.6K9TY,Aradu.G8NK5,Aradu.79YD1,Aradu.G6IAK,Aradu.Q57RT,Aradu.W8Y13,Aradu.NHH8I,Aradu.R3YL8,Aradu.QC919,Aradu.RU1MG,Aradu.JI08P,Aradu.AS0KA,Aradu.EWH58
multi-organism process	0.00047		Aradu.63LBE,Aradu.Z59DI,Aradu.494EG,Aradu.LR05I,Aradu.BTP7B,Aradu.L65YC,Aradu.9LI83,Aradu.Q5HZK,Aradu.R8UZU,Aradu.4HH0P,Aradu.CS1K3,Aradu.9D33T,Aradu.1H2D4,Aradu.JTL52,Aradu.083WP,Aradu.WU7D1,Aradu.78F4Z,Aradu.98BJD,Aradu.56PKD,Aradu.7ZB45,Aradu.B9QD5,Aradu.LW36F,Aradu.FC0YK,Aradu.ACY83,Aradu.2D3LB,Aradu.K1LWM,Aradu.IZ4SH,Aradu.EP9MB,Aradu.P08HB,Aradu.LF5V6,Aradu.YW23C,Aradu.G2KK1,Aradu.83MPA,Ara…
multicellular organismal process	0.00095		Aradu.63LBE,Aradu.Z59DI,Aradu.494EG,Aradu.LR05I,Aradu.BTP7B,Aradu.L65YC,Aradu.9LI83,Aradu.Q5HZK,Aradu.R8UZU,Aradu.4HH0P,Aradu.CS1K3,Aradu.9D33T,Aradu.A02RY,Aradu.1H2D4,Aradu.JTL52,Aradu.083WP,Aradu.WU7D1,Aradu.78F4Z,Aradu.56PKD,Aradu.7ZB45,Aradu.B9QD5,Aradu.LW36F,Aradu.FC0YK,Aradu.ACY83,Aradu.2D3LB,Aradu.K1LWM,Aradu.IZ4SH,Aradu.EP9MB,Aradu.P08HB,Aradu.LF5V6,Aradu.YW23C,Aradu.G2KK1,Aradu.BI4ZP,Ara…
nitrogen compound metabolic process	0.026		Aradu.ZC8B7,Aradu.MTG8I,Aradu.G01FC,Aradu.97WXZ,Aradu.NJI26,Aradu.2N3K8,Aradu.H4AN4,Aradu.E187G,Aradu.V5ZS1,Aradu.3J7Z6,Aradu.N9RDH,Aradu.8N1HX,Aradu.Z1W3W,Aradu.YA43U,Aradu.BLJ5R,Aradu.ZF731,Aradu.VP9KQ,Aradu.BW81J,Aradu.7K822,Aradu.X0L98,Aradu.2PP17,Aradu.BTC26,Aradu.57UGD,Aradu.F4IL7,Aradu.WLL49,Aradu.82T1B,Aradu.6M06P,Aradu.G40TW,Aradu.6H5JS,Aradu.4196P,Aradu.WZ7DG,Aradu.YK06D,Aradu.M57XL,Ara…
nucleotide binding	0.014	0.0018	Aradu.AEH7T,Aradu.AXH5G,Aradu.5R8JC,Aradu.17W6W,Aradu.G4UVK,Aradu.524PX,Aradu.3I0IG,Aradu.EJ5WN,Aradu.H4AN4,Aradu.N20HG,Aradu.WLR0U,Aradu.8QX2U,Aradu.264TN,Aradu.8N1HX,Aradu.XL7AT,Aradu.0C9TU,Aradu.SJ6MW,Aradu.UQ5FW,Aradu.LX505,Aradu.IQ8X9,Aradu.P56QG,Aradu.ZF731,Aradu.VK1JK,Aradu.HS592,Aradu.5521Q,Aradu.RI4W0,Aradu.YQ9K5,Aradu.325NR,Aradu.WZ0NF,Aradu.IA5SB,Aradu.BL57L,Aradu.WLL49,Aradu.82T1B,Ara…	Aradu.C1NT8,Aradu.AEH7T,Aradu.5R8JC,Aradu.TSJ2P,Aradu.QD5DS,Aradu.EI99W,Aradu.I4P64,Aradu.8W768,Aradu.X6UYT,Aradu.CM87L,Aradu.JWM4N,Aradu.M96PR,Aradu.L2IAX,Aradu.576P8,Aradu.8QX2U,Aradu.0U9TT,Aradu.T0YTZ,Aradu.I9JU3,Aradu.Y9WRM,Aradu.18R1L,Aradu.0C9TU,Aradu.V638G,Aradu.88AVX,Aradu.KFY8V,Aradu.UQ5FW,Aradu.LX505,Aradu.Y43LN,Aradu.WA2S7,Aradu.ES511,Aradu.HPZ7S,Aradu.N1UIU,Aradu.9SL2J,Aradu.RI4W0,Ara…
photosynthesis	0.00038		Aradu.XFC32,Aradu.9U9IN,Aradu.85609,Aradu.ZQ4AK,Aradu.PL2DP,Aradu.73X1A,Aradu.CZ2CM,Aradu.2DC8X,Aradu.15W25,Aradu.W4TLZ,Aradu.1KU8R,Aradu.K7WT4,Aradu.C73EV,Aradu.IPP1D,Aradu.DRU5H,Aradu.Y074R,Aradu.0RF9R,Aradu.XPZ1I,Aradu.Y8LHL,Aradu.VHI16,Aradu.WU8B9,Aradu.IH9G8,Aradu.8Z7FL,Aradu.ZX7AV,Aradu.I37G1,Aradu.3219N,Aradu.V4UNF,Aradu.YT5DJ,Aradu.C1GCA,Aradu.Y66P0,Aradu.D3S9M,Aradu.87NGS,Aradu.7K822,Ara…
pollen-pistil interaction	4.1e-05		Aradu.63LBE,Aradu.Z59DI,Aradu.494EG,Aradu.LR05I,Aradu.BTP7B,Aradu.L65YC,Aradu.9LI83,Aradu.Q5HZK,Aradu.R8UZU,Aradu.4HH0P,Aradu.CS1K3,Aradu.9D33T,Aradu.1H2D4,Aradu.JTL52,Aradu.083WP,Aradu.WU7D1,Aradu.78F4Z,Aradu.56PKD,Aradu.7ZB45,Aradu.B9QD5,Aradu.LW36F,Aradu.FC0YK,Aradu.ACY83,Aradu.2D3LB,Aradu.K1LWM,Aradu.IZ4SH,Aradu.EP9MB,Aradu.P08HB,Aradu.LF5V6,Aradu.YW23C,Aradu.G2KK1,Aradu.BI4ZP,Aradu.IR1JE,Ara…
pollination	4.1e-05		Aradu.63LBE,Aradu.Z59DI,Aradu.494EG,Aradu.LR05I,Aradu.BTP7B,Aradu.L65YC,Aradu.9LI83,Aradu.Q5HZK,Aradu.R8UZU,Aradu.4HH0P,Aradu.CS1K3,Aradu.9D33T,Aradu.1H2D4,Aradu.JTL52,Aradu.083WP,Aradu.WU7D1,Aradu.78F4Z,Aradu.56PKD,Aradu.7ZB45,Aradu.B9QD5,Aradu.LW36F,Aradu.FC0YK,Aradu.ACY83,Aradu.2D3LB,Aradu.K1LWM,Aradu.IZ4SH,Aradu.EP9MB,Aradu.P08HB,Aradu.LF5V6,Aradu.YW23C,Aradu.G2KK1,Aradu.BI4ZP,Aradu.IR1JE,Ara…
primary metabolic process		0.0043		Aradu.NB8XZ,Aradu.63EH0,Aradu.W8L28,Aradu.C4ADH,Aradu.AEH7T,Aradu.U3TSP,Aradu.EM3TI,Aradu.791RE,Aradu.A5XMW,Aradu.QD5DS,Aradu.M3BZV,Aradu.214XN,Aradu.EI99W,Aradu.17B05,Aradu.X6UYT,Aradu.G01FC,Aradu.GTR21,Aradu.JWM4N,Aradu.6M2AA,Aradu.M96PR,Aradu.L2IAX,Aradu.1I23V,Aradu.MSM74,Aradu.8QX2U,Aradu.KV8S5,Aradu.0U9TT,Aradu.T0YTZ,Aradu.M72UM,Aradu.18R1J,Aradu.Y5NIC,Aradu.R77ZC,Aradu.BLA0I,Aradu.V638G,Ara…
receptor activity		0.023		Aradu.13B2D,Aradu.E3ZED,Aradu.8Y5FN,Aradu.18R1L,Aradu.0FG6K,Aradu.6K9TY,Aradu.G8NK5,Aradu.79YD1,Aradu.G6IAK,Aradu.Q57RT,Aradu.W8Y13,Aradu.NHH8I,Aradu.R3YL8,Aradu.QC919,Aradu.RU1MG,Aradu.JI08P,Aradu.AS0KA,Aradu.EWH58
reproduction	0.00023		Aradu.63LBE,Aradu.Z59DI,Aradu.494EG,Aradu.LR05I,Aradu.BTP7B,Aradu.L65YC,Aradu.9LI83,Aradu.Q5HZK,Aradu.R8UZU,Aradu.4HH0P,Aradu.CS1K3,Aradu.9D33T,Aradu.1H2D4,Aradu.JTL52,Aradu.083WP,Aradu.LF5V6,Aradu.WU7D1,Aradu.78F4Z,Aradu.56PKD,Aradu.7ZB45,Aradu.B9QD5,Aradu.LW36F,Aradu.FC0YK,Aradu.ACY83,Aradu.2D3LB,Aradu.K1LWM,Aradu.IZ4SH,Aradu.EP9MB,Aradu.P08HB,Aradu.QM4PI,Aradu.YW23C,Aradu.G2KK1,Aradu.83MPA,Ara…
reproductive process	0.00023		Aradu.63LBE,Aradu.Z59DI,Aradu.494EG,Aradu.LR05I,Aradu.BTP7B,Aradu.L65YC,Aradu.9LI83,Aradu.Q5HZK,Aradu.R8UZU,Aradu.4HH0P,Aradu.CS1K3,Aradu.9D33T,Aradu.1H2D4,Aradu.JTL52,Aradu.083WP,Aradu.LF5V6,Aradu.WU7D1,Aradu.78F4Z,Aradu.56PKD,Aradu.7ZB45,Aradu.B9QD5,Aradu.LW36F,Aradu.FC0YK,Aradu.ACY83,Aradu.2D3LB,Aradu.K1LWM,Aradu.IZ4SH,Aradu.EP9MB,Aradu.P08HB,Aradu.QM4PI,Aradu.YW23C,Aradu.G2KK1,Aradu.83MPA,Ara…
response to biotic stimulus	0.024	0.017	Aradu.6XZ0B,Aradu.S0IZG,Aradu.LN5YC,Aradu.VR9HJ,Aradu.4Y5XC,Aradu.F91PV,Aradu.ZH6BL,Aradu.TZ5MC,Aradu.4E997,Aradu.A0K1D,Aradu.FWS4A,Aradu.ND8GF,Aradu.0X3DX,Aradu.26XAX,Aradu.98BJD,Aradu.5C90P,Aradu.PAQ91,Aradu.2V7UE,Aradu.B0BP4,Aradu.B6WMN,Aradu.80WA5,Aradu.RN9XS	Aradu.8WS4M,Aradu.2T9JU,Aradu.4Y5XC,Aradu.ZH6BL,Aradu.TZ5MC,Aradu.XAD2K,Aradu.GZ6FH,Aradu.98BJD,Aradu.VGZ0S,Aradu.ND8GF,Aradu.9T1SG,Aradu.0X3DX,Aradu.D4Z5N,Aradu.E97J6,Aradu.5C90P,Aradu.A0K1D,Aradu.YHD0I,Aradu.FHW89,Aradu.KI3UZ,Aradu.RN9XS,Aradu.YZC9C,Aradu.RDQ06
response to endogenous stimulus		0.024		Aradu.L4JLT,Aradu.FTT59,Aradu.FNR52,Aradu.W24J0,Aradu.YC3RY,Aradu.AS0KA,Aradu.UX5R5,Aradu.G05M1,Aradu.M0WLK,Aradu.PZ2UH,Aradu.RU1MG,Aradu.39V24,Aradu.DXP84,Aradu.H9IXG
response to stimulus	0.00057	0.00014	Aradu.HLR71,Aradu.A30P3,Aradu.P5PIT,Aradu.5R8JC,Aradu.66N0Z,Aradu.D3LC1,Aradu.M2A53,Aradu.R8I1W,Aradu.4Y5XC,Aradu.SR2IB,Aradu.DB65S,Aradu.JA0DR,Aradu.18BJC,Aradu.X4HEP,Aradu.SF8G0,Aradu.91JNF,Aradu.C9QSM,Aradu.PFK90,Aradu.4VN8I,Aradu.09QQW,Aradu.WGI5L,Aradu.NL2WD,Aradu.3J7Z6,Aradu.P4XPV,Aradu.U2XYQ,Aradu.T1G99,Aradu.TZ5MC,Aradu.11S89,Aradu.60CNJ,Aradu.QX9K7,Aradu.753F2,Aradu.8UL46,Aradu.PP30Q,Ara…	Aradu.G4NCZ,Aradu.IF4XP,Aradu.W9G7C,Aradu.WGI5L,Aradu.5R8JC,Aradu.DGK5L,Aradu.W9Q7M,Aradu.QW2YT,Aradu.M2A53,Aradu.IMB5P,Aradu.UFI55,Aradu.L85BJ,Aradu.S2WWI,Aradu.K0XH2,Aradu.X4HEP,Aradu.K3L23,Aradu.N8TLT,Aradu.GEY4G,Aradu.CM87L,Aradu.PFK90,Aradu.X3DNX,Aradu.KUT09,Aradu.MH2R6,Aradu.V060T,Aradu.TZ5MC,Aradu.NSE79,Aradu.KN5C0,Aradu.18R1L,Aradu.H2FGH,Aradu.21285,Aradu.X9PNA,Aradu.E3ZED,Aradu.0JC72,Ara…
response to stress	2.8e-07	0.0031	Aradu.HLR71,Aradu.A30P3,Aradu.P5PIT,Aradu.5R8JC,Aradu.D3LC1,Aradu.M2A53,Aradu.4Y5XC,Aradu.SR2IB,Aradu.DB65S,Aradu.JA0DR,Aradu.18BJC,Aradu.X4HEP,Aradu.SF8G0,Aradu.91JNF,Aradu.C9QSM,Aradu.4VN8I,Aradu.09QQW,Aradu.WGI5L,Aradu.NL2WD,Aradu.3J7Z6,Aradu.T1G99,Aradu.TZ5MC,Aradu.60CNJ,Aradu.QX9K7,Aradu.753F2,Aradu.8UL46,Aradu.PP30Q,Aradu.98BJD,Aradu.JN158,Aradu.X9PNA,Aradu.A8KFG,Aradu.5S8J3,Aradu.0X3DX,Ara…	Aradu.IF4XP,Aradu.WGI5L,Aradu.5R8JC,Aradu.QW2YT,Aradu.M2A53,Aradu.IMB5P,Aradu.UFI55,Aradu.L85BJ,Aradu.S2WWI,Aradu.K0XH2,Aradu.X4HEP,Aradu.CM87L,Aradu.X3DNX,Aradu.4VN8I,Aradu.NL2WD,Aradu.TZ5MC,Aradu.NSE79,Aradu.98BJD,Aradu.21285,Aradu.X9PNA,Aradu.F97AX,Aradu.0X3DX,Aradu.XHR0E,Aradu.9PD7U,Aradu.U7W18,Aradu.PL2CZ,Aradu.22C3R,Aradu.EW5Z2,Aradu.UQP2V,Aradu.S4UH1,Aradu.QZS0L,Aradu.GEY4G,Aradu.PB1FR,Ara…
ribosome	0.042		Aradu.ZC8B7,Aradu.MTG8I,Aradu.UQQ1M,Aradu.G01FC,Aradu.SQ9YX,Aradu.IC78J,Aradu.15W25,Aradu.TUR0Y,Aradu.Z0KKN,Aradu.11P9Q,Aradu.BNU8F,Aradu.V6EK9,Aradu.220PP,Aradu.WN549,Aradu.UJ57E,Aradu.4TU5K,Aradu.YA43U,Aradu.I238F,Aradu.P3RU0,Aradu.BD7TG,Aradu.1N3Z1,Aradu.BTC26,Aradu.2VA5N,Aradu.VJ0UR,Aradu.A4D5T,Aradu.YSS6Z,Aradu.1TW84,Aradu.7N1Y7,Aradu.6M06P,Aradu.6H5JS,Aradu.KJ4ZH,Aradu.YG5JS,Aradu.8G53Y,Ara…
secondary metabolic process		0.034		Aradu.YCB13,Aradu.K9N3P,Aradu.4V6Q9,Aradu.6NR0H,Aradu.I951L,Aradu.CX05K,Aradu.L18IX,Aradu.BL1S9,Aradu.J25NN,Aradu.VS07W,Aradu.7E1BH,Aradu.I7KI9
signal transducer activity		0.012		Aradu.13B2D,Aradu.M4QQ5,Aradu.R8CQU,Aradu.G8NK5,Aradu.J2BV7,Aradu.G6IAK,Aradu.JI08P,Aradu.NG7DJ,Aradu.NHH8I,Aradu.QC919,Aradu.W2RXK,Aradu.KUT09,Aradu.YMT2S,Aradu.9DS5H,Aradu.RJH1L,Aradu.EWH58,Aradu.18R1L,Aradu.E3ZED,Aradu.AS0KA,Aradu.99LWL,Aradu.QNE8S,Aradu.0FG6K,Aradu.6K9TY,Aradu.Q57RT,Aradu.J4INW,Aradu.LWU2M,Aradu.RU1MG,Aradu.DGK5L,Aradu.G6YSY,Aradu.79YD1,Aradu.8Y5FN,Aradu.Z156R,Aradu.YH6P6,Ara…
structural molecule activity	0.041		Aradu.ZC8B7,Aradu.MTG8I,Aradu.UQQ1M,Aradu.G01FC,Aradu.SQ9YX,Aradu.IC78J,Aradu.15W25,Aradu.Q8BYL,Aradu.TUR0Y,Aradu.Z0KKN,Aradu.11P9Q,Aradu.BNU8F,Aradu.V6EK9,Aradu.220PP,Aradu.WN549,Aradu.UJ57E,Aradu.4TU5K,Aradu.YA43U,Aradu.I238F,Aradu.P3RU0,Aradu.VJ0UR,Aradu.BD7TG,Aradu.1N3Z1,Aradu.2R9F5,Aradu.BTC26,Aradu.2VA5N,Aradu.1Z4K3,Aradu.A4D5T,Aradu.BG96G,Aradu.1TW84,Aradu.18DQZ,Aradu.6M06P,Aradu.6H5JS,Ara…
thylakoid	0.0006		Aradu.XFC32,Aradu.0C0UQ,Aradu.85609,Aradu.PL2DP,Aradu.73X1A,Aradu.CZ2CM,Aradu.2DC8X,Aradu.15W25,Aradu.W4TLZ,Aradu.1KU8R,Aradu.K7WT4,Aradu.C73EV,Aradu.IPP1D,Aradu.9U9IN,Aradu.Y8LHL,Aradu.N0W6Y,Aradu.VHI16,Aradu.WU8B9,Aradu.IH9G8,Aradu.8Z7FL,Aradu.ZX7AV,Aradu.I37G1,Aradu.3219N,Aradu.V4UNF,Aradu.C1GCA,Aradu.Y66P0,Aradu.D3S9M,Aradu.Y074R,Aradu.87NGS,Aradu.91FNQ,Aradu.YTQ46,Aradu.7ES8P,Aradu.ZGB3B,Ara…
transcription factor activity, sequence-specific DNA binding		0.019		Aradu.YZ7HA,Aradu.387PF,Aradu.VS60N,Aradu.1S9TS,Aradu.PM5NX,Aradu.NK24P,Aradu.86C6D,Aradu.50HZC,Aradu.3C80G,Aradu.X3DNX,Aradu.U00EF,Aradu.TH86V,Aradu.FD4R7,Aradu.4HB9F,Aradu.0KI78,Aradu.R12NH,Aradu.9L7NB,Aradu.67X2R,Aradu.9ND07,Aradu.88298,Aradu.7CE6B,Aradu.BCZ93,Aradu.6S06R,Aradu.938CR,Aradu.3UE4N,Aradu.DH2U1,Aradu.0KQ9H,Aradu.X1PX9,Aradu.F4DAN,Aradu.V66GG,Aradu.LAA50,Aradu.455QS,Aradu.B7BPA,Ara…
transferase activity		0.0011		Aradu.W9G7C,Aradu.AEH7T,Aradu.ILC9H,Aradu.QD5DS,Aradu.348PZ,Aradu.X6UYT,Aradu.G7BKV,Aradu.915DU,Aradu.JWM4N,Aradu.M96PR,Aradu.L2IAX,Aradu.8QX2U,Aradu.0U9TT,Aradu.HS5Y0,Aradu.M72UM,Aradu.CHP30,Aradu.88B96,Aradu.Y5NIC,Aradu.18R1L,Aradu.DDG3L,Aradu.V638G,Aradu.KFY8V,Aradu.LX505,Aradu.Z9830,Aradu.A7LBJ,Aradu.ES511,Aradu.36LCY,Aradu.N1UIU,Aradu.7EY7D,Aradu.RI4W0,Aradu.JA8X8,Aradu.14EED,Aradu.R77UT,Ara…
transferase activity, transferring phosphorus-containing groups		0.00028		Aradu.W9G7C,Aradu.AEH7T,Aradu.QD5DS,Aradu.X6UYT,Aradu.G7BKV,Aradu.915DU,Aradu.JWM4N,Aradu.M96PR,Aradu.L2IAX,Aradu.8QX2U,Aradu.0U9TT,Aradu.I9JU3,Aradu.CHP30,Aradu.18R1L,Aradu.DDG3L,Aradu.V638G,Aradu.KFY8V,Aradu.LX505,Aradu.Z9830,Aradu.WA2S7,Aradu.ES511,Aradu.N1UIU,Aradu.M0C63,Aradu.RI4W0,Aradu.JA8X8,Aradu.14EED,Aradu.Z1Y2A,Aradu.HG75V,Aradu.82ZX0,Aradu.3TM2J,Aradu.AH39E,Aradu.8CP6L,Aradu.ZZ215,Ara…
translation	0.043		Aradu.ZC8B7,Aradu.MTG8I,Aradu.UQQ1M,Aradu.G01FC,Aradu.SQ9YX,Aradu.IC78J,Aradu.15W25,Aradu.TUR0Y,Aradu.Z0KKN,Aradu.11P9Q,Aradu.BNU8F,Aradu.V6EK9,Aradu.220PP,Aradu.WN549,Aradu.UJ57E,Aradu.T5087,Aradu.4TU5K,Aradu.8N1HX,Aradu.YA43U,Aradu.I238F,Aradu.LCC7T,Aradu.UU33B,Aradu.P3RU0,Aradu.BD7TG,Aradu.1N3Z1,Aradu.BTC26,Aradu.9FZ57,Aradu.2VA5N,Aradu.VJ0UR,Aradu.A4D5T,Aradu.YSS6Z,Aradu.1TW84,Aradu.7N1Y7,Ara…
transport		5.1e-07		Aradu.C1NT8,Aradu.13B2D,Aradu.PA2HL,Aradu.4Q38F,Aradu.T5RWU,Aradu.WEZ9F,Aradu.I1533,Aradu.KHH68,Aradu.PC4II,Aradu.A058G,Aradu.TP9RN,Aradu.Z2HCJ,Aradu.P4HVI,Aradu.WJA5G,Aradu.K10TZ,Aradu.64FTH,Aradu.PJ77P,Aradu.QD5MD,Aradu.MI3UP,Aradu.HPZ7S,Aradu.46JT4,Aradu.79YD1,Aradu.EZ8L5,Aradu.KMP0N,Aradu.3IZ11,Aradu.2Z821,Aradu.P6CBV,Aradu.FXB1F,Aradu.22KJ4,Aradu.38IMA,Aradu.V1MDS,Aradu.UFS53,Aradu.6XT5I,Ara…
transporter activity		3.2e-08		Aradu.V22RZ,Aradu.P3ZN2,Aradu.13B2D,Aradu.4E6CL,Aradu.R4LMM,Aradu.T5RWU,Aradu.22T86,Aradu.32S3X,Aradu.UA2HU,Aradu.F0D6Z,Aradu.P4HVI,Aradu.VC6I6,Aradu.KHH68,Aradu.CR12A,Aradu.3SF0M,Aradu.VG4AF,Aradu.C1S3R,Aradu.3C7YP,Aradu.54P9X,Aradu.62BQ5,Aradu.V906X,Aradu.PC4II,Aradu.6NT0X,Aradu.64FTH,Aradu.581PV,Aradu.9G6FH,Aradu.HP39D,Aradu.BGS0W,Aradu.V8K6B,Aradu.EWH58,Aradu.ANS8T,Aradu.S7KAF,Aradu.74CLL,Ara…
For each PlantGoSlim GO-term (Term) found enriched from hypergeometric test (p-value <= 0.05), in both HIVE and meta-analysis (META) selection, it is reported the corresponding p-value (method-pval) and the list of genes associated to the respecrive GO-term (method-entries)
