# Supplementary material for: Disentangling Arachis response to biotic and abiotic stress using multi-transcriptomics integration
Source: BMC Plant Biol. 2026 Mar 13;26:728. doi: 10.1186/s12870-026-08551-5 (PMC13101102; doi:10.1186/s12870-026-08551-5)
Supplement: Supplementary file 4 — Supplementary Material 4. Supplementary Table 4. Gene association to condition for HIVE and meta-analysis. HIVE and meta-analysis (META) selected genes, each associated to a specific or multiple conditions in the integrated dataset. ad_bio and as_bio = Meloidogyne arenaria (A. duranensis & A.stenosperma), ad_abio and as_abio = Drought stress (A. duranensis & A.stenosperma), as_cross = Meloidogyne arenaria (A. stenosperma)+Drought stress. [file 12870_2026_8551_MOESM4_ESM.xlsx]

## Sheet: S_Table_4
Supplementary Table 4. Gene association to condition for HIVE and meta-analysis
Genes	HIVE-association	META-association
Aradu.096RP	as_bio, ad_bio
Aradu.0AW6N	as_abio, ad_abio, as_cross, as_bio, ad_bio
Aradu.0BK38	as_abio, ad_abio, as_bio, ad_bio
Aradu.0ES15	as_abio, ad_abio, as_cross, as_bio, ad_bio
Aradu.0P8B7	as_abio, ad_abio, as_cross, as_bio, ad_bio	as_abio, ad_abio
Aradu.1070C	as_abio, ad_abio, as_bio, ad_bio
Aradu.12SQJ	as_abio, ad_abio, as_cross, as_bio, ad_bio
Aradu.12W4A	as_abio, ad_abio, as_cross, as_bio, ad_bio
Aradu.12XXA	as_abio, ad_abio, as_cross, as_bio, ad_bio
Aradu.15JYP	as_abio, ad_abio, as_cross, as_bio, ad_bio
Aradu.168L7	ad_abio, as_bio, ad_bio
Aradu.170DJ	as_bio, ad_bio
Aradu.17W6W	as_abio, ad_abio, as_cross, as_bio, ad_bio
Aradu.1AM8X	as_bio, ad_bio
Aradu.1I5W4	as_abio, ad_abio, as_cross, as_bio, ad_bio
Aradu.1J0IW	as_abio, ad_abio, as_cross, as_bio, ad_bio
Aradu.1KY50	as_abio, ad_abio, as_cross, as_bio, ad_bio
Aradu.1Q6B3	as_abio, ad_abio, as_bio, ad_bio
Aradu.1V41R	as_abio, as_cross, as_bio, ad_bio
Aradu.1Z587	as_abio, ad_abio, as_cross, as_bio, ad_bio
Aradu.21Y0T	ad_abio, as_bio, ad_bio
Aradu.254QE	as_abio, ad_abio, as_cross, as_bio, ad_bio
Aradu.27RSB	as_bio, ad_bio
Aradu.29R2I	as_abio, as_bio, ad_bio
Aradu.2C46J	as_abio, ad_abio, as_cross, as_bio, ad_bio
Aradu.2D7CZ	as_abio, as_bio, ad_bio
Aradu.2F0CR	as_abio, ad_abio, as_cross, as_bio, ad_bio
Aradu.2LH1T	as_abio, as_cross, as_bio, ad_bio
Aradu.2NS25	as_abio, ad_abio, as_cross, as_bio, ad_bio
Aradu.2TW0K	as_abio, ad_abio, as_cross, as_bio, ad_bio
Aradu.2V4EQ	as_abio, ad_abio, as_cross, as_bio, ad_bio	as_abio, ad_abio
Aradu.2ZP0Z	as_abio, ad_abio, as_cross, as_bio, ad_bio
Aradu.302GN	ad_abio, as_bio, ad_bio	as_cross
Aradu.31IVL	as_abio, ad_abio, as_cross, as_bio, ad_bio
Aradu.32S5E	as_bio, ad_bio
Aradu.362Q4	as_abio, ad_abio, as_bio, ad_bio
Aradu.37G4U	as_abio, ad_abio, as_cross, as_bio, ad_bio	as_bio, ad_bio
Aradu.385GG	ad_abio, as_cross, as_bio, ad_bio
Aradu.395PZ	as_abio, ad_abio, as_cross, as_bio, ad_bio
Aradu.3C7S0	as_abio, ad_abio, as_cross, as_bio, ad_bio	as_abio, ad_abio
Aradu.401JR	as_abio, ad_abio, as_cross, as_bio, ad_bio
Aradu.40CKU	as_abio, ad_abio, as_cross, as_bio, ad_bio
Aradu.40NPE	as_abio, ad_abio, as_cross, as_bio, ad_bio
Aradu.45ASZ	as_abio, ad_abio, as_cross, as_bio, ad_bio	as_bio, ad_bio
Aradu.463GK	as_abio, ad_abio, as_cross, as_bio, ad_bio
Aradu.476YP	ad_abio, as_bio, ad_bio
Aradu.477JJ	as_bio, ad_bio
Aradu.49RNW	as_abio, ad_abio, as_cross, as_bio, ad_bio
Aradu.4A8A2	ad_abio, as_bio, ad_bio
Aradu.4EV79	as_abio, ad_abio, as_cross, as_bio, ad_bio
Aradu.4G73C	as_abio, ad_abio, as_cross, as_bio, ad_bio
Aradu.4I0D6	as_abio, ad_abio, as_cross, as_bio, ad_bio
Aradu.4I70C	ad_abio, as_cross, as_bio, ad_bio
Aradu.4J5VA	as_abio, as_cross, as_bio, ad_bio
Aradu.4R4U4	as_abio, ad_abio, as_cross, as_bio, ad_bio
Aradu.4Y58S	as_abio, ad_abio, as_cross, as_bio, ad_bio
Aradu.51RKG	as_abio, ad_abio, as_cross, as_bio, ad_bio
Aradu.5315Z	as_abio, as_bio, ad_bio
Aradu.53A5W	as_abio, ad_abio, as_bio, ad_bio
Aradu.5DM5A	as_abio, ad_abio, as_cross, as_bio, ad_bio
Aradu.5F6JJ	as_abio, ad_abio, as_cross, as_bio, ad_bio	as_cross
Aradu.5JF96	ad_abio, as_cross, as_bio, ad_bio
Aradu.5L39Q	as_abio, ad_abio, as_cross, as_bio, ad_bio
Aradu.5NS8M	as_abio, ad_abio, as_cross, as_bio, ad_bio
Aradu.5Q2BB	as_abio, ad_abio, as_cross, as_bio, ad_bio
Aradu.5V30H	as_abio, ad_abio, as_cross, as_bio, ad_bio
Aradu.67EPT	as_abio, ad_abio, as_cross, as_bio, ad_bio
Aradu.67ZFM	as_abio, ad_abio, as_cross, as_bio, ad_bio
Aradu.6A38G	as_abio, ad_abio, as_cross, as_bio, ad_bio
Aradu.6E3VS	as_abio, ad_abio, as_cross, as_bio, ad_bio
Aradu.6E6PS	as_bio, ad_bio
Aradu.6T9HL	as_abio, as_bio, ad_bio	as_abio, ad_abio
Aradu.6W9YP	as_abio, ad_abio, as_cross, as_bio, ad_bio
Aradu.6Y89W	as_abio, ad_abio, as_cross, as_bio, ad_bio
Aradu.6Z3S5	as_abio, ad_abio, as_cross, as_bio, ad_bio
Aradu.719RT	as_abio, as_cross, as_bio, ad_bio
Aradu.74C8Z	as_abio, ad_abio, as_cross, as_bio, ad_bio
Aradu.75T65	as_abio, ad_abio, as_cross, as_bio, ad_bio	as_cross
Aradu.76095	as_abio, ad_abio, as_cross, as_bio, ad_bio	as_abio, ad_abio
Aradu.763PD	as_abio, as_bio, ad_bio
Aradu.7A9IT	as_abio, ad_abio, as_cross, as_bio, ad_bio
Aradu.7F2I3	as_abio, ad_abio, as_cross, as_bio, ad_bio
Aradu.7G9P8	as_abio, ad_abio, as_bio, ad_bio
Aradu.7Y1VL	as_abio, ad_abio, as_cross, as_bio, ad_bio
Aradu.7YP2D	as_abio, as_bio, ad_bio
Aradu.80Z5G	as_abio, ad_abio, as_cross, as_bio, ad_bio
Aradu.82ABY	as_abio, ad_abio, as_cross, as_bio, ad_bio
Aradu.82E8W	as_bio, ad_bio
Aradu.8D21Y	as_bio, ad_bio
Aradu.8H0JF	as_abio, ad_abio, as_cross, as_bio, ad_bio
Aradu.8KU00	ad_abio, as_cross, as_bio, ad_bio
Aradu.8N1HX	as_abio, ad_abio, as_cross, as_bio, ad_bio
Aradu.8YD7R	as_abio, ad_abio, as_cross, as_bio, ad_bio
Aradu.907HF	as_abio, ad_abio, as_cross, as_bio, ad_bio
Aradu.9489D	as_abio, ad_abio, as_cross, as_bio, ad_bio
Aradu.94E63	as_abio, ad_abio, as_cross, as_bio, ad_bio	as_bio, ad_bio
Aradu.94PJ0	as_abio, ad_abio, as_cross, as_bio, ad_bio
Aradu.967D8	as_abio, as_bio, ad_bio
Aradu.97WXZ	as_abio, ad_abio, as_bio, ad_bio
Aradu.98CRJ	as_abio, ad_abio, as_cross, as_bio, ad_bio
Aradu.98GV3	as_abio, ad_abio, as_cross, as_bio, ad_bio
Aradu.98U3Z	ad_abio, as_cross, as_bio, ad_bio	as_abio, ad_abio
Aradu.9FZ57	as_abio, ad_abio, as_cross, as_bio, ad_bio
Aradu.9G1ER	as_bio, ad_bio
Aradu.9KJ42	as_abio, ad_abio, as_bio, ad_bio
Aradu.9M8FI	as_abio, as_cross, as_bio, ad_bio	as_cross
Aradu.9X9IJ	as_abio, ad_abio, as_cross, as_bio, ad_bio
Aradu.A205B	ad_abio, as_bio, ad_bio
Aradu.A230C	as_abio, ad_abio, as_cross, as_bio, ad_bio
Aradu.A35HY	as_abio, ad_abio, as_cross, as_bio, ad_bio	as_bio, ad_bio
Aradu.A4B5R	as_abio, ad_abio, as_cross, as_bio, ad_bio
Aradu.A4FXP	as_abio, ad_abio, as_cross, as_bio, ad_bio
Aradu.A86VA	as_abio, ad_abio, as_cross, as_bio, ad_bio
Aradu.AAS86	as_abio, ad_abio, as_cross, as_bio, ad_bio	as_abio, ad_abio, as_cross
Aradu.AE1R4	as_bio, ad_bio
Aradu.AE580	as_abio, ad_abio, as_bio, ad_bio
Aradu.AGQ1J	ad_abio, as_cross, as_bio, ad_bio
Aradu.AHK2B	as_bio, ad_bio
Aradu.AKR4I	as_abio, ad_abio, as_cross, as_bio, ad_bio	as_abio, ad_abio, as_bio, ad_bio
Aradu.ANX9X	as_abio, ad_abio, as_cross, as_bio, ad_bio
Aradu.AR6MW	as_abio, ad_abio, as_cross, as_bio, ad_bio
Aradu.AS44H	as_abio, ad_abio, as_cross, as_bio, ad_bio
Aradu.ATF72	as_abio, as_bio, ad_bio
Aradu.B1YR0	as_abio, ad_abio, as_cross, as_bio, ad_bio
Aradu.B6E0Y	as_abio, ad_abio, as_cross, as_bio, ad_bio
Aradu.BS3JU	as_abio, ad_abio, as_cross, as_bio, ad_bio	as_cross
Aradu.BT892	as_abio, ad_abio, as_cross, as_bio, ad_bio
Aradu.BV8W4	as_abio, ad_abio, as_cross, as_bio, ad_bio
Aradu.BY35I	as_abio, ad_abio, as_cross, as_bio, ad_bio
Aradu.C02C1	as_abio, ad_abio, as_cross, as_bio, ad_bio
Aradu.C05AF	as_abio, ad_abio, as_bio, ad_bio
Aradu.C0KWT	as_abio, ad_abio, as_cross, as_bio, ad_bio
Aradu.C0R7D	as_abio, ad_abio, as_cross, as_bio, ad_bio
Aradu.C1KH2	ad_abio, as_cross, as_bio, ad_bio
Aradu.C73EV	as_bio, ad_bio
Aradu.C9WV0	as_abio, ad_abio, as_cross, as_bio, ad_bio
Aradu.CA0F7	as_abio, ad_abio, as_cross, as_bio, ad_bio
Aradu.CB42K	as_cross, as_bio, ad_bio
Aradu.CDX53	as_abio, ad_abio, as_cross, as_bio, ad_bio
Aradu.CE1MY	ad_abio, as_bio, ad_bio
Aradu.CF9PA	as_abio, ad_abio, as_cross, as_bio, ad_bio
Aradu.CKG3H	as_abio, ad_abio, as_cross, as_bio, ad_bio
Aradu.CT5EJ	ad_abio, as_bio, ad_bio	as_cross
Aradu.CX53F	as_abio, ad_abio, as_cross, as_bio, ad_bio
Aradu.CY6H1	as_abio, ad_abio, as_cross, as_bio, ad_bio
Aradu.CZN2E	as_abio, ad_abio, as_cross, as_bio, ad_bio
Aradu.CZW32	as_abio, ad_abio, as_cross, as_bio, ad_bio
Aradu.D3M93	as_abio, ad_abio, as_cross, as_bio, ad_bio	as_bio, ad_bio
Aradu.D3UE4	as_abio, ad_abio, as_cross, as_bio, ad_bio
Aradu.D8U6I	ad_abio, as_cross, as_bio, ad_bio
Aradu.DKR1D	as_bio, ad_bio
Aradu.DNH19	as_abio, ad_abio, as_bio, ad_bio
Aradu.DZ2GN	as_abio, ad_abio, as_cross, as_bio, ad_bio
Aradu.E0I63	ad_abio, as_bio, ad_bio	as_abio, ad_abio
Aradu.E25VE	as_abio, ad_abio, as_cross, as_bio, ad_bio
Aradu.E4WB9	as_abio, ad_abio, as_cross, as_bio, ad_bio
Aradu.E516Y	as_abio, ad_abio, as_cross, as_bio, ad_bio
Aradu.E5HF7	as_abio, ad_abio, as_cross, as_bio, ad_bio
Aradu.E6676	as_abio, ad_abio, as_cross, as_bio, ad_bio
Aradu.E6L5R	as_abio, ad_abio, as_cross, as_bio, ad_bio
Aradu.EE16N	as_abio, ad_abio, as_bio, ad_bio
Aradu.EL8GM	as_abio, ad_abio, as_cross, as_bio, ad_bio
Aradu.EU2CT	as_abio, ad_abio, as_cross, as_bio, ad_bio
Aradu.EX904	as_abio, ad_abio, as_cross, as_bio, ad_bio
Aradu.F1DS7	as_abio, ad_abio, as_cross, as_bio, ad_bio
Aradu.F3YUP	as_abio, ad_abio, as_cross, as_bio, ad_bio
Aradu.FGI7L	as_abio, ad_abio, as_cross, as_bio, ad_bio
Aradu.FH2AB	as_abio, ad_abio, as_cross, as_bio, ad_bio
Aradu.FSK6G	as_abio, ad_abio, as_cross, as_bio, ad_bio
Aradu.G0E6T	as_abio, ad_abio, as_cross, as_bio, ad_bio
Aradu.G7RL1	as_abio, ad_abio, as_cross, as_bio, ad_bio
Aradu.G99GB	as_abio, ad_abio, as_cross, as_bio, ad_bio
Aradu.G9K9R	as_abio, ad_abio, as_cross, as_bio, ad_bio
Aradu.G9MM5	as_abio, as_cross, as_bio, ad_bio
Aradu.GC1Z5	as_abio, as_bio, ad_bio
Aradu.GD973	as_abio, ad_abio, as_cross, as_bio, ad_bio
Aradu.GZK47	as_abio, ad_abio, as_cross, as_bio, ad_bio
Aradu.H4IQD	as_abio, ad_abio, as_cross, as_bio, ad_bio
Aradu.H9EKZ	as_abio, ad_abio, as_cross, as_bio, ad_bio
Aradu.HB2NT	as_abio, as_cross, as_bio, ad_bio
Aradu.HH0H8	as_abio, ad_abio, as_cross, as_bio, ad_bio	as_cross
Aradu.HJ9U7	as_abio, ad_abio, as_cross, as_bio, ad_bio
Aradu.HM6WJ	as_abio, as_bio, ad_bio
Aradu.HQ3MZ	as_abio, ad_abio, as_cross, as_bio, ad_bio
Aradu.HQ535	as_abio, as_cross, as_bio, ad_bio	as_bio, ad_bio
Aradu.HS592	as_abio, ad_abio, as_cross, as_bio, ad_bio
Aradu.HVM1U	as_abio, ad_abio, as_cross, as_bio, ad_bio
Aradu.HX4S6	as_abio, ad_abio, as_cross, as_bio, ad_bio
Aradu.HY33W	as_abio, as_bio, ad_bio
Aradu.I0AJZ	as_abio, ad_abio, as_cross, as_bio, ad_bio
Aradu.I2SDM	as_bio, ad_bio
Aradu.I5WF5	as_abio, ad_abio, as_cross, as_bio, ad_bio
Aradu.IC2ND	as_abio, as_cross, as_bio, ad_bio
Aradu.J0PRI	as_abio, ad_abio, as_cross, as_bio, ad_bio
Aradu.J20LR	as_abio, ad_abio, as_cross, as_bio, ad_bio	as_abio, ad_abio
Aradu.JHY01	as_abio, ad_abio, as_bio, ad_bio
Aradu.JL3GU	as_abio, as_bio, ad_bio
Aradu.JMQ30	as_bio, ad_bio
Aradu.JUV05	as_abio, ad_abio, as_cross, as_bio, ad_bio
Aradu.JX3PU	as_abio, ad_abio, as_cross, as_bio, ad_bio
Aradu.K0FA0	as_abio, ad_abio, as_cross, as_bio, ad_bio
Aradu.K446Q	as_abio, ad_abio, as_cross, as_bio, ad_bio
Aradu.K4QDB	as_abio, ad_abio, as_cross, as_bio, ad_bio	as_cross
Aradu.K5W59	as_abio, ad_abio, as_cross, as_bio, ad_bio
Aradu.KD4Z4	as_abio, ad_abio, as_cross, as_bio, ad_bio	as_abio, ad_abio
Aradu.KE3M4	as_abio, ad_abio, as_cross, as_bio, ad_bio
Aradu.KIY9T	ad_abio, as_bio, ad_bio	as_abio, ad_abio
Aradu.KT81X	as_abio, ad_abio, as_cross, as_bio, ad_bio
Aradu.KVT1I	as_abio, ad_abio, as_cross, as_bio, ad_bio
Aradu.KYI0J	as_abio, ad_abio, as_cross, as_bio, ad_bio
Aradu.L0R4G	ad_abio, as_bio, ad_bio
Aradu.L2YDJ	as_abio, ad_abio, as_cross, as_bio, ad_bio
Aradu.L4IQ2	as_abio, ad_abio, as_cross, as_bio, ad_bio
Aradu.L53P4	as_abio, ad_abio, as_cross, as_bio, ad_bio
Aradu.L5NT4	as_bio, ad_bio
Aradu.L5WLB	as_abio, ad_abio, as_cross, as_bio, ad_bio
Aradu.L7WEK	as_abio, ad_abio, as_cross, as_bio, ad_bio
Aradu.L839P	as_abio, ad_abio, as_cross, as_bio, ad_bio
Aradu.L9WUK	as_abio, ad_abio, as_cross, as_bio, ad_bio
Aradu.LHL11	as_abio, ad_abio, as_bio, ad_bio	as_bio, ad_bio
Aradu.LQC6W	as_abio, ad_abio, as_cross, as_bio, ad_bio
Aradu.M8AYN	as_bio, ad_bio
Aradu.MA612	as_abio, ad_abio, as_cross, as_bio, ad_bio
Aradu.MC6VZ	ad_abio, as_bio, ad_bio
Aradu.MH6CV	as_abio, ad_abio, as_cross, as_bio, ad_bio
Aradu.ML7MC	as_abio, ad_abio, as_cross, as_bio, ad_bio
Aradu.MN06G	as_abio, as_cross, as_bio, ad_bio
Aradu.MN8BI	as_abio, ad_abio, as_cross, as_bio, ad_bio	as_abio, ad_abio, as_cross
Aradu.MS3TK	as_abio, ad_abio, as_cross, as_bio, ad_bio
Aradu.MS406	as_abio, ad_abio, as_cross, as_bio, ad_bio
Aradu.MSK3Z	as_abio, ad_abio, as_cross, as_bio, ad_bio
Aradu.MVM9Y	as_abio, ad_abio, as_cross, as_bio, ad_bio
Aradu.N0VSF	as_cross, as_bio, ad_bio
Aradu.N0WNK	as_abio, ad_abio, as_cross, as_bio, ad_bio
Aradu.N20HG	as_abio, ad_abio, as_cross, as_bio, ad_bio
Aradu.N5BC9	as_abio, ad_abio, as_cross, as_bio, ad_bio
Aradu.NAA6Z	as_abio, ad_abio, as_cross, as_bio, ad_bio
Aradu.NC3JN	as_abio, ad_abio, as_cross, as_bio, ad_bio
Aradu.NH4VM	as_abio, ad_abio, as_cross, as_bio, ad_bio	as_cross
Aradu.NI98G	as_abio, ad_abio, as_cross, as_bio, ad_bio
Aradu.NP1XI	as_abio, ad_abio, as_cross, as_bio, ad_bio
Aradu.NTN47	as_abio, as_cross, as_bio, ad_bio
Aradu.NXB9J	as_bio, ad_bio
Aradu.P2N1A	as_abio, ad_abio, as_cross, as_bio, ad_bio
Aradu.P3568	as_abio, ad_abio, as_cross, as_bio, ad_bio
Aradu.P3X2X	as_abio, as_bio, ad_bio
Aradu.P4XQA	as_abio, ad_abio, as_cross, as_bio, ad_bio
Aradu.P5ZX0	as_abio, as_bio, ad_bio
Aradu.P82M7	as_abio, ad_abio, as_cross, as_bio, ad_bio
Aradu.P92VH	as_abio, ad_abio, as_cross, as_bio, ad_bio
Aradu.P9BFK	as_abio, ad_abio, as_cross, as_bio, ad_bio
Aradu.PYT22	as_abio, ad_abio, as_cross, as_bio, ad_bio
Aradu.Q00U6	as_abio, ad_abio, as_cross, as_bio, ad_bio
Aradu.Q2J4Z	as_abio, ad_abio, as_cross, as_bio, ad_bio
Aradu.Q77AH	as_abio, ad_abio, as_cross, as_bio, ad_bio
Aradu.Q7P15	as_abio, ad_abio, as_cross, as_bio, ad_bio
Aradu.Q92MC	as_abio, ad_abio, as_cross, as_bio, ad_bio	as_cross
Aradu.Q9YKL	as_abio, ad_abio, as_cross, as_bio, ad_bio
Aradu.QAV82	as_abio, ad_abio, as_cross, as_bio, ad_bio
Aradu.QG3PS	as_abio, ad_abio, as_cross, as_bio, ad_bio
Aradu.QLP22	ad_abio, as_bio, ad_bio
Aradu.QNN4R	as_abio, ad_abio, as_cross, as_bio, ad_bio
Aradu.QUJ7R	as_abio, ad_abio, as_bio, ad_bio	as_bio, ad_bio
Aradu.R04GM	as_abio, ad_abio, as_cross, as_bio, ad_bio
Aradu.R8I1W	as_abio, as_cross, as_bio, ad_bio	as_cross
Aradu.R8Y2X	ad_abio, as_bio, ad_bio
Aradu.R9QX8	as_bio, ad_bio
Aradu.R9VGI	as_abio, ad_abio, as_cross, as_bio, ad_bio
Aradu.RF7LY	as_abio, ad_abio, as_cross, as_bio, ad_bio
Aradu.RG6F7	as_abio, ad_abio, as_cross, as_bio, ad_bio
Aradu.RJ6JS	as_abio, ad_abio, as_cross, as_bio, ad_bio
Aradu.RPK4E	as_abio, ad_abio, as_cross, as_bio, ad_bio	as_abio, ad_abio
Aradu.RPQ8J	as_bio, ad_bio
Aradu.RQK7Y	as_bio, ad_bio
Aradu.RR0EZ	as_bio, ad_bio
Aradu.RWU95	as_abio, as_bio, ad_bio
Aradu.RXK4E	as_abio, ad_abio, as_cross, as_bio, ad_bio
Aradu.S1FS5	as_abio, ad_abio, as_cross, as_bio, ad_bio
Aradu.S2QV2	as_abio, ad_abio, as_cross, as_bio, ad_bio
Aradu.S3B4X	as_abio, ad_abio, as_cross, as_bio, ad_bio
Aradu.S9DWR	as_abio, ad_abio, as_cross, as_bio, ad_bio
Aradu.SE8E9	as_bio, ad_bio
Aradu.SHZ1P	as_abio, ad_abio, as_cross, as_bio, ad_bio
Aradu.SJ3F5	as_abio, ad_abio, as_cross, as_bio, ad_bio
Aradu.SLQ6I	as_abio, ad_abio, as_cross, as_bio, ad_bio
Aradu.SV14W	as_abio, ad_abio, as_cross, as_bio, ad_bio
Aradu.T2569	as_abio, ad_abio, as_cross, as_bio, ad_bio
Aradu.T2FA9	as_abio, as_bio, ad_bio
Aradu.T8NVI	as_abio, ad_abio, as_cross, as_bio, ad_bio
Aradu.TF8YA	as_abio, ad_abio, as_cross, as_bio, ad_bio
Aradu.TM0AI	as_abio, ad_abio, as_cross, as_bio, ad_bio
Aradu.TNP6E	ad_abio, as_bio, ad_bio
Aradu.TQC13	as_abio, as_bio, ad_bio
Aradu.TVK0N	as_abio, ad_abio, as_cross, as_bio, ad_bio
Aradu.U0NY5	as_abio, ad_abio, as_cross, as_bio, ad_bio
Aradu.U1QC2	ad_abio, as_cross, as_bio, ad_bio	as_bio, ad_bio
Aradu.U6514	as_abio, ad_abio, as_cross, as_bio, ad_bio
Aradu.U6LTE	ad_abio, as_bio, ad_bio
Aradu.U8GC8	as_abio, ad_abio, as_cross, as_bio, ad_bio
Aradu.UC19M	as_abio, ad_abio, as_cross, as_bio, ad_bio
Aradu.UJ57E	as_abio, ad_abio, as_cross, as_bio, ad_bio
Aradu.UM6GV	as_abio, ad_abio, as_cross, as_bio, ad_bio
Aradu.UMC2B	as_abio, ad_abio, as_cross, as_bio, ad_bio
Aradu.UPU3E	as_abio, ad_abio, as_cross, as_bio, ad_bio
Aradu.UT876	as_abio, ad_abio, as_cross, as_bio, ad_bio
Aradu.UVM2A	as_abio, ad_abio, as_cross, as_bio, ad_bio
Aradu.V0X8K	as_abio, ad_abio, as_cross, as_bio, ad_bio
Aradu.V6EK9	as_bio, ad_bio
Aradu.V6MKI	as_abio, ad_abio, as_cross, as_bio, ad_bio
Aradu.V7BYP	as_abio, ad_abio, as_cross, as_bio, ad_bio
Aradu.VA9CU	as_cross, as_bio, ad_bio
Aradu.VD5IM	as_abio, ad_abio, as_cross, as_bio, ad_bio
Aradu.VF1ZP	as_abio, ad_abio, as_cross, as_bio, ad_bio
Aradu.VF3QV	as_abio, ad_abio, as_cross, as_bio, ad_bio
Aradu.VKS8C	as_cross, as_bio, ad_bio	as_cross
Aradu.VL06G	as_abio, ad_abio, as_cross, as_bio, ad_bio
Aradu.VN6S3	ad_abio, as_bio, ad_bio
Aradu.VN6XR	as_abio, ad_abio, as_cross, as_bio, ad_bio
Aradu.VQE1R	as_abio, ad_abio, as_cross, as_bio, ad_bio
Aradu.VUN5T	as_abio, ad_abio, as_cross, as_bio, ad_bio
Aradu.VZ6ML	as_abio, ad_abio, as_cross, as_bio, ad_bio
Aradu.W0WNS	as_abio, ad_abio, as_cross, as_bio, ad_bio
Aradu.W1KY5	as_abio, ad_abio, as_cross, as_bio, ad_bio
Aradu.W6LXE	as_bio, ad_bio
Aradu.W9K1H	as_abio, ad_abio, as_bio, ad_bio
Aradu.WDP0M	as_abio, as_bio, ad_bio
Aradu.WGS6J	as_abio, as_cross, as_bio, ad_bio
Aradu.WGX9A	as_abio, ad_abio, as_cross, as_bio, ad_bio
Aradu.WJ2TG	as_abio, ad_abio, as_cross, as_bio, ad_bio
Aradu.WMD7Y	as_abio, ad_abio, as_cross, as_bio, ad_bio
Aradu.WVT9Y	as_abio, ad_abio, as_cross, as_bio, ad_bio
Aradu.X15IY	as_abio, ad_abio, as_cross, as_bio, ad_bio
Aradu.X51ME	as_abio, ad_abio, as_cross, as_bio, ad_bio
Aradu.X574D	as_abio, ad_abio, as_cross, as_bio, ad_bio
Aradu.X6QN1	as_abio, ad_abio, as_bio, ad_bio
Aradu.X7WGL	as_abio, ad_abio, as_cross, as_bio, ad_bio
Aradu.XI1G8	as_abio, ad_abio, as_cross, as_bio, ad_bio
Aradu.XL7AT	as_abio, ad_abio, as_cross, as_bio, ad_bio
Aradu.XNA23	as_abio, ad_abio, as_cross, as_bio, ad_bio
Aradu.XNC7S	as_abio, ad_abio, as_cross, as_bio, ad_bio
Aradu.Y47QS	as_abio, ad_abio, as_cross, as_bio, ad_bio
Aradu.Y60WH	as_abio, ad_abio, as_cross, as_bio, ad_bio	as_bio, ad_bio
Aradu.Y8ZQW	as_bio, ad_bio
Aradu.Y9IKE	as_abio, ad_abio, as_bio, ad_bio
Aradu.YAX06	as_abio, as_cross, as_bio, ad_bio
Aradu.YCN2A	as_abio, ad_abio, as_cross, as_bio, ad_bio
Aradu.YI81U	as_cross, as_bio, ad_bio
Aradu.Z04AF	as_abio, ad_abio, as_cross, as_bio, ad_bio
Aradu.Z59DI	as_abio, ad_abio, as_cross, as_bio, ad_bio
Aradu.Z5H58	ad_abio, as_bio, ad_bio
Aradu.ZI60A	as_abio, ad_abio, as_cross, as_bio, ad_bio
Aradu.ZJ1R6	as_abio, ad_abio, as_cross, as_bio, ad_bio
Aradu.ZRC2P	as_abio, ad_abio, as_cross, as_bio, ad_bio
Aradu.ZT292	as_abio, ad_abio, as_cross, as_bio, ad_bio
Aradu.027FB	as_abio, ad_abio, as_bio, ad_bio
Aradu.02GMF	as_abio, ad_abio, as_cross, as_bio, ad_bio	as_bio, ad_bio
Aradu.02LQD	as_abio, ad_abio, as_cross, as_bio, ad_bio
Aradu.02TGY	ad_abio, as_bio, ad_bio
Aradu.03UVX	as_abio, ad_abio, as_cross, as_bio, ad_bio
Aradu.04E6I	as_bio	as_cross
Aradu.05JBL	ad_abio, as_bio
Aradu.06H1M	ad_abio, as_bio	as_abio, ad_abio
Aradu.07I6M	as_abio, ad_abio, as_cross, as_bio, ad_bio
Aradu.083WP	as_cross, as_bio, ad_bio
Aradu.08XY7	as_abio, as_bio
Aradu.0992L	as_abio, ad_abio, as_cross, as_bio, ad_bio
Aradu.0B5C5	as_abio, ad_abio, as_bio, ad_bio
Aradu.0KI78	as_abio, ad_abio, as_cross, as_bio, ad_bio	as_cross
Aradu.0NC5M	as_bio, ad_bio
Aradu.0P9WS	as_abio, ad_abio, as_cross, as_bio, ad_bio
Aradu.0W3IT	ad_abio, as_bio, ad_bio
Aradu.0WP1T	as_abio, ad_abio, as_cross, as_bio, ad_bio
Aradu.0X7IX	as_abio, ad_abio, as_cross, as_bio, ad_bio
Aradu.0Y28S	as_abio, ad_abio, as_cross, as_bio, ad_bio
Aradu.0ZY8C	as_abio, as_cross, as_bio, ad_bio
Aradu.10C1E	as_abio, ad_abio, as_cross, as_bio, ad_bio
Aradu.10WDS	as_abio, ad_abio, as_cross, as_bio, ad_bio
Aradu.12SP2	ad_abio, as_bio
Aradu.15269	as_bio
Aradu.15WFY	ad_abio, as_bio, ad_bio
Aradu.18HSN	as_abio, as_bio, ad_bio
Aradu.18XUI	as_abio, ad_abio, as_cross, as_bio, ad_bio
Aradu.199N4	as_abio, ad_abio, as_cross, as_bio, ad_bio
Aradu.19Q44	as_bio, ad_bio	as_cross
Aradu.1A3FB	as_bio
Aradu.1B139	as_bio
Aradu.1G2BN	as_bio
Aradu.1HI9W	as_abio, ad_abio, as_cross, as_bio, ad_bio	as_abio, ad_abio
Aradu.1SJ61	as_abio, ad_abio, as_cross, as_bio, ad_bio
Aradu.1U8X3	as_bio
Aradu.1XR31	as_abio, ad_abio, as_cross, as_bio, ad_bio
Aradu.1ZF9X	ad_abio, as_bio	as_bio, ad_bio
Aradu.20C0X	as_abio, ad_abio, as_cross, as_bio, ad_bio
Aradu.219B2	as_abio, ad_abio, as_cross, as_bio, ad_bio
Aradu.24AX4	as_bio
Aradu.25R1T	as_abio, ad_abio, as_cross, as_bio, ad_bio
Aradu.25X3Z	as_abio, ad_abio, as_cross, as_bio, ad_bio
Aradu.26YUA	as_bio, ad_bio
Aradu.28KTI	as_abio, ad_abio, as_cross, as_bio, ad_bio
Aradu.28P5F	as_bio
Aradu.295V7	as_abio, as_bio, ad_bio
Aradu.29C65	as_abio, ad_abio, as_cross, as_bio, ad_bio
Aradu.2B3HN	as_bio
Aradu.2C28W	as_abio, ad_abio, as_cross, as_bio, ad_bio
Aradu.2D5HC	as_abio, ad_abio, as_cross, as_bio, ad_bio	as_bio, ad_bio
Aradu.2J2S8	as_abio, ad_abio, as_cross, as_bio, ad_bio
Aradu.2N3K8	as_bio
Aradu.2Q99X	as_abio, ad_abio, as_cross, as_bio, ad_bio
Aradu.2W1FL	as_bio
Aradu.2X47D	as_bio
Aradu.2ZM68	ad_abio, as_cross, as_bio, ad_bio	as_abio, ad_abio, as_cross, as_bio, ad_bio
Aradu.328GD	as_abio, ad_abio, as_cross, as_bio
Aradu.33QAR	as_bio, ad_bio
Aradu.341VH	as_bio	as_cross
Aradu.34QFB	as_bio, ad_bio	as_abio, ad_abio
Aradu.356IA	as_abio, ad_abio, as_cross, as_bio	as_abio, ad_abio
Aradu.360EG	as_abio, ad_abio, as_cross, as_bio, ad_bio
Aradu.36PEF	as_abio, ad_abio, as_cross, as_bio, ad_bio
Aradu.39IAR	as_abio, ad_abio, as_cross, as_bio, ad_bio
Aradu.3CF99	as_bio, ad_bio
Aradu.3E4UZ	as_bio
Aradu.3EF6P	as_abio, ad_abio, as_cross, as_bio, ad_bio
Aradu.3FF8H	as_bio
Aradu.3GQ1N	ad_abio, as_bio, ad_bio
Aradu.3H0BN	as_bio	as_cross
Aradu.3J7Z6	as_abio, ad_abio, as_bio, ad_bio
Aradu.3M1UG	as_bio
Aradu.3N55U	as_bio
Aradu.3P75R	as_bio, ad_bio
Aradu.3QP1P	ad_abio, as_bio
Aradu.3UA04	as_cross, as_bio
Aradu.3X77Q	as_abio, ad_abio, as_cross, as_bio, ad_bio
Aradu.3Y5T4	as_abio, ad_abio, as_cross, as_bio, ad_bio
Aradu.40078	as_abio, ad_abio, as_cross, as_bio, ad_bio
Aradu.43BHZ	as_abio, ad_abio, as_cross, as_bio, ad_bio	as_bio, ad_bio
Aradu.43CIZ	as_cross, as_bio
Aradu.43MX5	ad_abio, as_bio, ad_bio
Aradu.45S52	as_abio, as_bio, ad_bio	as_abio, ad_abio
Aradu.45U0D	as_abio, ad_abio, as_cross, as_bio, ad_bio
Aradu.4707K	as_abio, as_bio
Aradu.48N5C	as_abio, ad_abio, as_cross, as_bio, ad_bio
Aradu.48UVV	as_abio, ad_abio, as_cross, as_bio, ad_bio
Aradu.49QDW	ad_abio, as_bio, ad_bio
Aradu.4A8AD	as_bio	as_cross
Aradu.4FY9C	as_abio, as_bio
Aradu.4G0ZP	ad_abio, as_bio, ad_bio	as_cross
Aradu.4N3MS	as_bio
Aradu.4Q38F	ad_abio, as_bio, ad_bio	as_cross
Aradu.4W4JU	as_abio, ad_abio, as_cross, as_bio, ad_bio	as_cross
Aradu.52FJE	ad_abio, as_bio, ad_bio
Aradu.558PZ	ad_abio, as_bio, ad_bio	as_cross
Aradu.55P8S	as_bio
Aradu.56IA0	as_abio, ad_abio, as_cross, as_bio, ad_bio
Aradu.56J5B	as_bio
Aradu.57UGD	as_abio, ad_abio, as_cross, as_bio, ad_bio	as_abio, ad_abio
Aradu.58746	ad_abio, as_bio
Aradu.58ZND	as_abio, ad_abio, as_cross, as_bio, ad_bio
Aradu.59P1V	ad_abio, as_bio
Aradu.5D2P0	as_bio, ad_bio	as_cross
Aradu.5DW75	as_bio
Aradu.5FA8C	as_bio
Aradu.5FE4Y	as_abio, ad_abio, as_cross, as_bio, ad_bio
Aradu.5G7H7	as_abio, ad_abio, as_cross, as_bio, ad_bio
Aradu.5H0S7	as_bio, ad_bio	as_bio, ad_bio
Aradu.5IS8U	as_abio, ad_abio, as_cross, as_bio, ad_bio
Aradu.5JX5D	ad_abio, as_cross, as_bio, ad_bio
Aradu.5N3RR	as_abio, ad_abio, as_cross, as_bio, ad_bio
Aradu.5R8JC	ad_abio, as_cross, as_bio	as_abio, ad_abio
Aradu.5RY52	as_bio
Aradu.5S2XJ	as_abio, ad_abio, as_cross, as_bio, ad_bio
Aradu.5S7A7	as_cross, as_bio, ad_bio
Aradu.5XW8A	as_cross, as_bio
Aradu.5Y6NX	as_abio, ad_abio, as_cross, as_bio, ad_bio
Aradu.5YD67	ad_abio, as_bio
Aradu.60S2U	ad_abio, as_bio, ad_bio	as_cross
Aradu.60TXP	as_abio, ad_abio, as_cross, as_bio, ad_bio	as_cross
Aradu.60UHZ	as_abio, ad_abio, as_cross, as_bio, ad_bio
Aradu.61ZNR	as_abio, ad_abio, as_cross, as_bio, ad_bio
Aradu.632DS	as_abio, as_cross, as_bio, ad_bio
Aradu.63SET	as_bio
Aradu.64IL2	as_abio, ad_abio, as_cross, as_bio, ad_bio
Aradu.68H5X	as_abio, ad_abio, as_cross, as_bio, ad_bio
Aradu.6C67A	as_bio
Aradu.6G2T6	as_bio
Aradu.6I3XR	as_abio, ad_abio, as_cross, as_bio, ad_bio
Aradu.6KJ9G	ad_abio, as_bio, ad_bio
Aradu.6PA1A	as_abio, ad_abio, as_bio, ad_bio
Aradu.6PP4L	as_abio, ad_abio, as_cross, as_bio, ad_bio
Aradu.6U1SD	as_bio
Aradu.6UD07	as_abio, ad_abio, as_cross, as_bio, ad_bio
Aradu.6V5Y5	as_abio, ad_abio, as_cross, as_bio, ad_bio
Aradu.6VX3K	as_abio, ad_abio, as_cross, as_bio, ad_bio
Aradu.6Z465	ad_abio, as_cross, as_bio, ad_bio
Aradu.6ZR5R	as_abio, ad_abio, as_cross, as_bio, ad_bio
Aradu.7399Q	ad_abio, as_bio
Aradu.73DHW	as_abio, ad_abio, as_cross, as_bio, ad_bio
Aradu.73GC4	as_abio, ad_abio, as_cross, as_bio, ad_bio
Aradu.7535R	as_abio, ad_abio, as_cross, as_bio, ad_bio	as_bio, ad_bio
Aradu.76WTQ	as_bio
Aradu.77TCA	as_bio
Aradu.7E0N8	as_bio
Aradu.7EJ1T	as_abio, as_cross, as_bio, ad_bio	as_cross
Aradu.7GJ2C	as_abio, ad_abio, as_cross, as_bio, ad_bio
Aradu.7H9F1	as_abio, ad_abio, as_cross, as_bio, ad_bio
Aradu.7HG0U	as_abio, ad_abio, as_cross, as_bio, ad_bio
Aradu.7JY58	ad_abio, as_bio
Aradu.7M1P4	as_abio, ad_abio, as_cross, as_bio, ad_bio	as_bio, ad_bio
Aradu.7QC7G	as_abio, ad_abio, as_bio, ad_bio
Aradu.7RM7Z	ad_abio, as_bio
Aradu.7SN56	as_abio, as_bio, ad_bio	as_abio, ad_abio
Aradu.7SV97	as_abio, ad_abio, as_cross, as_bio, ad_bio
Aradu.7X3WY	as_abio, ad_abio, as_cross, as_bio, ad_bio
Aradu.7X8N5	ad_abio, as_bio
Aradu.7Z756	as_abio, as_cross, as_bio	as_bio, ad_bio
Aradu.825KY	as_abio, ad_abio, as_cross, as_bio, ad_bio
Aradu.82JKP	as_bio
Aradu.86TPZ	ad_abio, as_cross, as_bio, ad_bio
Aradu.87ANX	as_abio, ad_abio, as_cross, as_bio, ad_bio
Aradu.87PFQ	as_abio, ad_abio, as_cross, as_bio
Aradu.87S15	ad_abio, as_cross, as_bio, ad_bio
Aradu.8FT8Z	as_abio, ad_abio, as_cross, as_bio, ad_bio
Aradu.8I40K	as_bio, ad_bio	as_cross
Aradu.8ID72	as_abio, ad_abio, as_bio, ad_bio
Aradu.8IQ1U	as_abio, ad_abio, as_cross, as_bio, ad_bio
Aradu.8K5HG	as_abio, ad_abio, as_cross, as_bio, ad_bio
Aradu.8L9C5	as_abio, ad_abio, as_bio
Aradu.8N4EB	as_abio, ad_abio, as_cross, as_bio, ad_bio
Aradu.8N8VL	as_abio, ad_abio, as_bio, ad_bio
Aradu.8N97U	as_abio, ad_abio, as_cross, as_bio, ad_bio
Aradu.8P876	as_cross, as_bio
Aradu.8S2E3	as_abio, ad_abio, as_bio
Aradu.8V764	ad_abio, as_bio
Aradu.8Y02T	as_abio, ad_abio, as_cross, as_bio, ad_bio
Aradu.90T3L	as_abio, ad_abio, as_cross, as_bio, ad_bio
Aradu.914KV	as_abio, ad_abio, as_cross, as_bio, ad_bio
Aradu.91B5A	as_bio
Aradu.91TW9	as_abio, ad_abio, as_cross, as_bio, ad_bio
Aradu.91WF3	as_abio, ad_abio, as_bio, ad_bio
Aradu.92FHF	as_abio, ad_abio, as_cross, as_bio, ad_bio
Aradu.92WNW	as_abio, ad_abio, as_bio, ad_bio
Aradu.9602J	as_abio, as_cross, as_bio, ad_bio
Aradu.963AT	ad_abio, as_cross, as_bio, ad_bio
Aradu.991QN	as_bio
Aradu.9B3DK	as_bio, ad_bio
Aradu.9GI1K	as_bio
Aradu.9HQ0E	as_abio, ad_abio, as_cross, as_bio, ad_bio
Aradu.9LC4U	ad_abio, as_bio
Aradu.9LI83	as_abio, ad_abio, as_cross, as_bio, ad_bio
Aradu.9M7ZZ	as_abio, ad_abio, as_cross, as_bio, ad_bio
Aradu.9P432	as_bio
Aradu.9R95M	as_abio, ad_abio, as_cross, as_bio, ad_bio	as_abio, ad_abio, as_bio, ad_bio
Aradu.9RA3K	ad_abio, as_cross, as_bio, ad_bio	as_abio, ad_abio, as_cross
Aradu.9W3RS	ad_abio, as_bio, ad_bio
Aradu.9Y4J3	as_bio, ad_bio	as_cross
Aradu.A1H7V	as_abio, ad_abio, as_cross, as_bio, ad_bio
Aradu.A1NA4	as_bio	as_cross
Aradu.A2KZL	as_abio, as_bio
Aradu.A2ZB2	ad_abio, as_bio
Aradu.A4737	as_abio, ad_abio, as_cross, as_bio, ad_bio
Aradu.A4I0F	as_abio, ad_abio, as_cross, as_bio, ad_bio
Aradu.A65JI	as_abio, as_cross, as_bio
Aradu.A6CNP	as_bio
Aradu.A8AWS	as_bio, ad_bio
Aradu.A8KIV	as_abio, ad_abio, as_cross, as_bio, ad_bio
Aradu.A92J9	as_bio	as_abio, ad_abio
Aradu.A9QB9	as_abio, ad_abio, as_cross, as_bio, ad_bio
Aradu.AD0UP	as_abio, ad_abio, as_cross, as_bio, ad_bio
Aradu.AD6QD	as_abio, ad_abio, as_cross, as_bio, ad_bio
Aradu.AG91S	as_abio, ad_abio, as_cross, as_bio, ad_bio
Aradu.AM3Q6	as_abio, as_bio, ad_bio
Aradu.AVK8Y	as_abio, as_bio, ad_bio
Aradu.B0JG0	ad_abio, as_bio, ad_bio
Aradu.B2K9J	ad_abio, as_bio, ad_bio
Aradu.B2V9F	as_abio, ad_abio, as_cross, as_bio, ad_bio
Aradu.B41M6	as_abio, ad_abio, as_cross, as_bio, ad_bio
Aradu.B5ML3	as_abio, ad_abio, as_cross, as_bio, ad_bio
Aradu.B7HAQ	ad_abio, as_bio
Aradu.B7Y20	as_bio, ad_bio
Aradu.B8V66	as_bio
Aradu.B9AFJ	as_bio
Aradu.BAL6K	as_abio, ad_abio, as_cross, as_bio, ad_bio
Aradu.BAW60	as_abio, ad_abio, as_cross, as_bio, ad_bio
Aradu.BF3TK	as_abio, ad_abio, as_cross, as_bio, ad_bio	as_abio, ad_abio
Aradu.BF9AA	as_bio
Aradu.BM69P	as_abio, ad_abio, as_cross, as_bio, ad_bio
Aradu.BN8ZR	as_abio, ad_abio, as_cross, as_bio, ad_bio	as_abio, ad_abio
Aradu.BPK98	as_abio, ad_abio, as_cross, as_bio, ad_bio
Aradu.BT0WW	as_bio
Aradu.BZ66H	as_abio, ad_abio, as_cross, as_bio, ad_bio	as_bio, ad_bio
Aradu.BZR6X	ad_abio, as_bio
Aradu.C07R4	as_bio
Aradu.C0RFP	as_abio, ad_abio, as_cross, as_bio, ad_bio
Aradu.C2ZS5	as_cross, as_bio
Aradu.C3HKT	as_abio, ad_abio, as_cross, as_bio, ad_bio
Aradu.C5T1Q	as_bio
Aradu.C716W	ad_abio, as_bio	as_cross
Aradu.C9I9A	ad_abio, as_bio	as_cross
Aradu.C9W39	ad_abio, as_bio, ad_bio
Aradu.C9WAZ	as_abio, ad_abio, as_cross, as_bio, ad_bio
Aradu.CH7VH	as_abio, ad_abio, as_cross, as_bio, ad_bio
Aradu.CM0TB	as_abio, as_cross, as_bio, ad_bio
Aradu.CPC6Y	as_bio
Aradu.CQ85M	as_abio, as_cross, as_bio, ad_bio
Aradu.CR2SK	as_abio, ad_abio, as_cross, as_bio, ad_bio
Aradu.CRC88	as_bio
Aradu.CSH73	as_bio
Aradu.CT012	as_bio
Aradu.CW6HR	as_abio, ad_abio, as_cross, as_bio, ad_bio
Aradu.CZ6VC	as_abio, ad_abio, as_cross, as_bio, ad_bio
Aradu.CZM52	as_bio, ad_bio
Aradu.D053C	as_bio, ad_bio
Aradu.D1DFN	as_abio, ad_abio, as_cross, as_bio, ad_bio
Aradu.D1QW8	as_bio	as_cross
Aradu.D2I4Y	as_abio, ad_abio, as_cross, as_bio, ad_bio
Aradu.D2XUT	as_abio, ad_abio, as_bio, ad_bio
Aradu.D3HZI	as_abio, ad_abio, as_cross, as_bio, ad_bio
Aradu.D3LC1	as_abio, ad_abio, as_cross, as_bio, ad_bio
Aradu.D3WC6	as_abio, ad_abio, as_cross, as_bio, ad_bio
Aradu.D4NM1	as_abio, ad_abio, as_cross, as_bio, ad_bio
Aradu.D6KKP	as_abio, ad_abio, as_cross, as_bio, ad_bio
Aradu.D6NYU	as_abio, ad_abio, as_cross, as_bio, ad_bio
Aradu.D7090	as_abio, as_cross, as_bio, ad_bio	as_bio, ad_bio
Aradu.D7VWN	ad_abio, as_bio
Aradu.D8WXX	as_bio
Aradu.DA0ID	as_bio
Aradu.DB78U	as_abio, ad_abio, as_bio, ad_bio
Aradu.DE5X6	as_bio, ad_bio
Aradu.DGX5Y	as_abio, ad_abio, as_cross, as_bio, ad_bio
Aradu.DI62N	as_bio
Aradu.DLS5S	as_abio, ad_abio, as_cross, as_bio, ad_bio
Aradu.DM3FR	ad_abio, as_bio
Aradu.DMH0V	as_abio, ad_abio, as_cross, as_bio, ad_bio
Aradu.DMV7S	as_bio
Aradu.DN6Y5	as_abio, as_bio
Aradu.DP0S5	as_abio, ad_abio, as_cross, as_bio, ad_bio
Aradu.DUJ9J	as_abio, ad_abio, as_cross, as_bio
Aradu.DV28N	ad_abio, as_bio	as_cross
Aradu.E15PB	as_bio, ad_bio
Aradu.E187G	as_bio
Aradu.E1IHW	as_abio, ad_abio, as_cross, as_bio, ad_bio
Aradu.E1P3F	as_bio, ad_bio
Aradu.E32BB	as_abio, as_bio, ad_bio
Aradu.E3BEW	as_abio, as_bio, ad_bio
Aradu.E3RJE	as_abio, ad_abio, as_cross, as_bio, ad_bio
Aradu.E5GYR	as_abio, ad_abio, as_cross, as_bio, ad_bio
Aradu.E68QN	as_bio
Aradu.E6FTH	as_abio, ad_abio, as_bio
Aradu.E6N9S	as_abio, ad_abio, as_cross, as_bio, ad_bio	as_bio, ad_bio
Aradu.E79CC	as_abio, ad_abio, as_cross, as_bio, ad_bio
Aradu.E8PJN	as_bio
Aradu.E91AT	ad_abio, as_bio
Aradu.E9G4G	as_abio, ad_abio, as_cross, as_bio, ad_bio
Aradu.EAI63	as_abio, ad_abio, as_cross, as_bio, ad_bio
Aradu.EB9VL	as_abio, ad_abio, as_bio, ad_bio
Aradu.EEA88	as_bio
Aradu.EEF2D	as_abio, ad_abio, as_bio, ad_bio
Aradu.EF1LT	as_bio
Aradu.EH1GZ	as_bio, ad_bio
Aradu.EH857	as_abio, ad_abio, as_cross, as_bio, ad_bio
Aradu.EI0BD	as_abio, as_bio
Aradu.EK3X2	as_abio, ad_abio, as_cross, as_bio, ad_bio
Aradu.EN6KC	as_abio, ad_abio, as_cross, as_bio, ad_bio
Aradu.EQ5J6	ad_abio, as_bio, ad_bio
Aradu.EQ9K6	as_bio
Aradu.ESW0P	ad_abio, as_bio, ad_bio
Aradu.F1MD3	as_cross, as_bio
Aradu.F2ZNU	as_abio, ad_abio, as_cross, as_bio, ad_bio
Aradu.F4IL7	as_abio, ad_abio, as_cross, as_bio, ad_bio
Aradu.F565P	as_abio, as_bio, ad_bio	as_cross
Aradu.F5SDH	as_abio, ad_abio, as_bio, ad_bio
Aradu.F6YM5	as_abio, ad_abio, as_cross, as_bio, ad_bio
Aradu.F9633	as_abio, ad_abio, as_cross, as_bio, ad_bio
Aradu.F9KJM	as_abio, ad_abio, as_cross, as_bio, ad_bio
Aradu.FC9G2	ad_abio, as_cross, as_bio
Aradu.FEI4B	as_abio, as_cross, as_bio	as_cross
Aradu.FG622	as_cross, as_bio, ad_bio	as_abio, ad_abio, as_cross
Aradu.FJ2MI	as_abio, ad_abio, as_cross, as_bio, ad_bio	as_bio, ad_bio
Aradu.FJ5VY	as_bio
Aradu.FL84V	as_abio, ad_abio, as_cross, as_bio, ad_bio
Aradu.FM5GB	as_abio, ad_abio, as_cross, as_bio, ad_bio
Aradu.FMV9M	as_abio, ad_abio, as_cross, as_bio
Aradu.FR57X	as_abio, ad_abio, as_cross, as_bio, ad_bio
Aradu.FV4M9	as_abio, ad_abio, as_cross, as_bio, ad_bio
Aradu.G30UV	as_bio
Aradu.G3XBG	as_abio, ad_abio, as_cross, as_bio, ad_bio
Aradu.G5IDI	as_bio
Aradu.G6HPF	ad_abio, as_bio, ad_bio
Aradu.G7JI6	as_abio, ad_abio, as_cross, as_bio	as_cross
Aradu.G7UXI	as_abio, ad_abio, as_cross, as_bio, ad_bio	as_abio, ad_abio
Aradu.G99LQ	ad_abio, as_bio
Aradu.GCC2N	as_abio, ad_abio, as_bio, ad_bio
Aradu.GG6GL	as_bio, ad_bio
Aradu.GM1PC	as_abio, ad_abio, as_cross, as_bio, ad_bio
Aradu.GN9FN	as_bio	as_cross
Aradu.GV18K	as_abio, ad_abio, as_cross, as_bio, ad_bio
Aradu.H03WX	as_abio, as_bio
Aradu.H3B9I	ad_abio, as_bio
Aradu.H4UP6	as_bio
Aradu.HC4A1	as_bio, ad_bio
Aradu.HCK7Q	as_bio
Aradu.HF645	as_cross, as_bio, ad_bio
Aradu.HJV6B	as_cross, as_bio	as_cross
Aradu.HKB6S	ad_abio, as_bio	as_bio, ad_bio
Aradu.HL7S4	as_abio, as_bio
Aradu.HP8S1	as_abio, ad_abio, as_cross, as_bio, ad_bio
Aradu.HQX6B	as_abio, ad_abio, as_cross, as_bio
Aradu.HT2KR	as_abio, as_cross, as_bio, ad_bio
Aradu.HT9MM	as_bio, ad_bio
Aradu.HW5DL	as_abio, ad_abio, as_cross, as_bio, ad_bio
Aradu.HWP1N	as_abio, ad_abio, as_cross, as_bio, ad_bio
Aradu.HY2QM	as_abio, ad_abio, as_cross, as_bio, ad_bio
Aradu.HY4C1	as_bio
Aradu.HYP0Q	as_abio, ad_abio, as_cross, as_bio, ad_bio
Aradu.HZI51	ad_abio, as_bio	as_bio, ad_bio
Aradu.I08Z6	ad_abio, as_bio
Aradu.I4TMG	as_abio, as_bio, ad_bio
Aradu.I572Z	ad_abio, as_bio, ad_bio
Aradu.I8BEP	as_abio, ad_abio, as_cross, as_bio, ad_bio
Aradu.I8N2Y	as_abio, as_cross, as_bio, ad_bio
Aradu.I93LB	ad_abio, as_cross, as_bio, ad_bio
Aradu.IA5SB	as_abio, ad_abio, as_cross, as_bio, ad_bio
Aradu.IE6AW	as_bio
Aradu.IE9A6	ad_abio, as_bio
Aradu.IF4E5	as_bio
Aradu.IF5Y6	ad_abio, as_bio
Aradu.INN7R	ad_abio, as_bio	as_abio, ad_abio, as_cross
Aradu.IT4JF	as_bio
Aradu.IV76Q	as_abio, ad_abio, as_cross, as_bio, ad_bio
Aradu.IZ0B7	as_bio	as_cross
Aradu.J31ZQ	as_abio, as_cross, as_bio, ad_bio	as_bio, ad_bio
Aradu.J3FQT	as_abio, ad_abio, as_cross, as_bio, ad_bio
Aradu.J4K6H	as_abio, ad_abio, as_cross, as_bio, ad_bio	as_bio, ad_bio
Aradu.J51N4	as_abio, ad_abio, as_cross, as_bio, ad_bio
Aradu.J8XT5	as_bio, ad_bio
Aradu.J8Z9V	as_abio, ad_abio, as_cross, as_bio, ad_bio
Aradu.JB4XJ	as_bio
Aradu.JBP81	as_cross, as_bio	as_cross
Aradu.JEC4J	as_abio, ad_abio, as_cross, as_bio, ad_bio
Aradu.JL0B3	as_bio
Aradu.JM1HI	as_abio, ad_abio, as_cross, as_bio, ad_bio
Aradu.JS1IG	as_bio	as_bio, ad_bio
Aradu.JT86D	as_abio, ad_abio, as_cross, as_bio, ad_bio
Aradu.JT91M	ad_abio, as_bio
Aradu.JU796	as_abio, as_bio, ad_bio
Aradu.JV1UI	ad_abio, as_bio
Aradu.JZT16	as_abio, ad_abio, as_cross, as_bio, ad_bio	as_cross
Aradu.K0335	as_abio, ad_abio, as_cross, as_bio, ad_bio
Aradu.K0SK7	as_bio
Aradu.K2PD8	as_bio
Aradu.K3FG8	as_abio, ad_abio, as_cross, as_bio, ad_bio
Aradu.K3GZ3	as_abio, ad_abio, as_cross, as_bio, ad_bio
Aradu.K3YEA	as_bio
Aradu.K3YJZ	as_bio
Aradu.K4ZQ7	as_abio, ad_abio, as_cross, as_bio, ad_bio
Aradu.K8CY2	as_abio, ad_abio, as_bio, ad_bio
Aradu.K9SWS	as_abio, ad_abio, as_cross, as_bio, ad_bio
Aradu.KB9NK	as_abio, ad_abio, as_cross, as_bio, ad_bio
Aradu.KD00B	as_abio, ad_abio, as_bio	as_bio, ad_bio
Aradu.KD7HT	as_abio, ad_abio, as_cross, as_bio, ad_bio
Aradu.KH3GJ	as_bio
Aradu.KHF1G	ad_abio, as_bio
Aradu.KJ1YM	ad_abio, as_cross, as_bio
Aradu.KQM6K	as_abio, ad_abio, as_cross, as_bio, ad_bio	as_bio, ad_bio
Aradu.KSK2P	ad_abio, as_bio, ad_bio
Aradu.KW9BD	as_bio
Aradu.KX0SA	as_abio, ad_abio, as_cross, as_bio, ad_bio	as_bio, ad_bio
Aradu.KXZ9V	as_abio, ad_abio, as_cross, as_bio, ad_bio
Aradu.KY9J6	as_abio, ad_abio, as_cross, as_bio, ad_bio
Aradu.L11HX	ad_abio, as_cross, as_bio
Aradu.L25DZ	as_abio, ad_abio, as_cross, as_bio, ad_bio	as_cross
Aradu.L2FW0	as_abio, as_cross, as_bio, ad_bio
Aradu.L4EY2	as_bio
Aradu.L5BWR	as_bio
Aradu.L7XAF	as_bio
Aradu.LBL22	as_bio
Aradu.LBL6B	ad_abio, as_bio, ad_bio
Aradu.LC8HL	as_abio, ad_abio, as_cross, as_bio, ad_bio	as_bio, ad_bio
Aradu.LD7BF	as_bio, ad_bio
Aradu.LE6Z2	as_cross, as_bio, ad_bio
Aradu.LLV7T	as_bio
Aradu.LT240	as_bio
Aradu.LTB25	as_abio, ad_abio, as_bio, ad_bio
Aradu.LW4Q3	as_abio, ad_abio, as_cross, as_bio, ad_bio
Aradu.M0ZVI	as_abio, ad_abio, as_cross, as_bio, ad_bio	as_cross, as_bio, ad_bio
Aradu.M1W95	as_abio, ad_abio, as_bio, ad_bio	as_cross
Aradu.M3LQ3	as_abio, ad_abio, as_cross, as_bio, ad_bio
Aradu.M6A79	as_bio
Aradu.M6DWM	ad_abio, as_bio
Aradu.M7213	as_abio, ad_abio, as_cross, as_bio, ad_bio	as_cross
Aradu.MA8US	as_abio, ad_abio, as_cross, as_bio, ad_bio
Aradu.MR5GS	as_abio, as_cross, as_bio, ad_bio
Aradu.MTJ4M	as_abio, ad_abio, as_cross, as_bio, ad_bio
Aradu.MWG19	as_abio, ad_abio, as_cross, as_bio, ad_bio	as_abio, ad_abio
Aradu.N0YRE	as_abio, ad_abio, as_cross, as_bio, ad_bio	as_cross
Aradu.N1NIY	as_abio, ad_abio, as_cross, as_bio, ad_bio
Aradu.N2VA8	ad_abio, as_bio, ad_bio	as_bio, ad_bio
Aradu.N37A4	ad_abio, as_bio, ad_bio
Aradu.N79IX	ad_abio, as_bio
Aradu.N7QSL	as_bio
Aradu.N8VB1	as_bio
Aradu.NBW7T	as_bio, ad_bio
Aradu.NG02T	as_abio, as_cross, as_bio, ad_bio
Aradu.NJI26	as_abio, ad_abio, as_cross, as_bio, ad_bio
Aradu.NK9UG	as_abio, ad_abio, as_cross, as_bio, ad_bio
Aradu.NL2WD	as_bio	as_cross
Aradu.NMC6C	as_abio, as_cross, as_bio, ad_bio	as_cross
Aradu.NR3XC	as_bio
Aradu.NT394	as_cross, as_bio	as_cross
Aradu.P1BBN	as_abio, ad_abio, as_cross, as_bio, ad_bio
Aradu.P2AYT	as_bio
Aradu.P4F42	as_abio, as_cross, as_bio	as_cross
Aradu.P7BM9	as_bio
Aradu.P7H6T	as_bio
Aradu.P9PDW	as_bio
Aradu.PA2UE	as_abio, ad_abio, as_cross, as_bio, ad_bio
Aradu.PCZ19	as_bio	as_cross
Aradu.PDS8K	as_abio, ad_abio, as_bio, ad_bio
Aradu.PF1HF	as_abio, ad_abio, as_cross, as_bio, ad_bio
Aradu.PG77D	as_abio, as_cross, as_bio
Aradu.PKB4X	as_bio, ad_bio
Aradu.PM5N3	as_abio, ad_abio, as_cross, as_bio, ad_bio
Aradu.PNP6E	as_abio, ad_abio, as_cross, as_bio, ad_bio
Aradu.PT2CX	as_abio, ad_abio, as_cross, as_bio, ad_bio
Aradu.PV4QE	as_abio, ad_abio, as_cross, as_bio, ad_bio	as_cross
Aradu.PVE8C	as_bio
Aradu.PW8MU	as_abio, ad_abio, as_cross, as_bio, ad_bio
Aradu.PZ5G0	as_abio, ad_abio, as_cross, as_bio, ad_bio
Aradu.Q0IL1	as_abio, ad_abio, as_cross, as_bio, ad_bio
Aradu.Q26PA	as_abio, as_bio	as_cross
Aradu.Q2TZ4	as_abio, ad_abio, as_cross, as_bio, ad_bio
Aradu.Q3RZ0	as_abio, as_bio, ad_bio
Aradu.Q4RPE	as_abio, as_cross, as_bio
Aradu.Q5UVG	ad_abio, as_cross, as_bio
Aradu.Q5XDE	ad_abio, as_bio, ad_bio
Aradu.Q71BR	as_abio, ad_abio, as_cross, as_bio, ad_bio
Aradu.Q78JW	as_bio, ad_bio
Aradu.QD1UR	as_bio
Aradu.QH2VI	as_abio, ad_abio, as_bio, ad_bio
Aradu.QIZ9S	ad_abio, as_bio
Aradu.QKG83	as_abio, ad_abio, as_cross, as_bio, ad_bio
Aradu.QM05Z	as_abio, ad_abio, as_cross, as_bio, ad_bio
Aradu.QPB15	as_bio
Aradu.QWP4U	as_abio, ad_abio, as_cross, as_bio, ad_bio	as_bio, ad_bio
Aradu.R0KJF	as_bio
Aradu.R0TCR	as_abio, ad_abio, as_cross, as_bio, ad_bio	as_cross
Aradu.R0TXA	ad_abio, as_cross, as_bio, ad_bio
Aradu.R1FC6	as_abio, ad_abio, as_cross, as_bio, ad_bio
Aradu.R1US2	ad_abio, as_cross, as_bio, ad_bio
Aradu.R4PPG	as_bio
Aradu.R53R7	as_bio
Aradu.R57KJ	as_abio, ad_abio, as_cross, as_bio, ad_bio
Aradu.R5RNN	as_abio, ad_abio, as_cross, as_bio, ad_bio
Aradu.R7YVI	as_bio
Aradu.R8DG8	ad_abio, as_cross, as_bio, ad_bio
Aradu.R9GGQ	as_abio, ad_abio, as_cross, as_bio, ad_bio
Aradu.RA7PV	as_abio, ad_abio, as_cross, as_bio, ad_bio
Aradu.RB8L2	as_abio, ad_abio, as_cross, as_bio, ad_bio
Aradu.RC9DQ	as_abio, ad_abio, as_cross, as_bio, ad_bio
Aradu.RHE82	as_abio, ad_abio, as_cross, as_bio, ad_bio
Aradu.RI7MX	as_abio, as_cross, as_bio, ad_bio	as_abio, ad_abio
Aradu.RM7DE	as_abio, ad_abio, as_cross, as_bio, ad_bio
Aradu.RU01N	as_bio
Aradu.RXW02	ad_abio, as_bio
Aradu.RY6HH	ad_abio, as_bio
Aradu.RYI9N	as_abio, ad_abio, as_bio, ad_bio
Aradu.S0I0V	as_abio, ad_abio, as_cross, as_bio, ad_bio	as_abio, ad_abio
Aradu.S14WF	ad_abio, as_bio
Aradu.S22J7	as_bio
Aradu.S2B7N	as_bio
Aradu.SB7MQ	as_abio, as_cross, as_bio, ad_bio
Aradu.SI0S1	ad_abio, as_cross, as_bio
Aradu.SJX08	as_bio, ad_bio
Aradu.SK9II	as_bio
Aradu.SMK8M	as_abio, ad_abio, as_cross, as_bio, ad_bio
Aradu.SQ9YX	as_abio, ad_abio, as_cross, as_bio, ad_bio
Aradu.STM8E	ad_abio, as_bio, ad_bio
Aradu.SUD1N	as_abio, ad_abio, as_cross, as_bio, ad_bio
Aradu.T0LS0	as_bio	as_abio, ad_abio
Aradu.T11VW	as_bio, ad_bio
Aradu.T1PSR	as_bio
Aradu.T1SI4	as_bio
Aradu.T37GN	as_abio, ad_abio, as_bio, ad_bio
Aradu.T4W22	as_abio, ad_abio, as_cross, as_bio, ad_bio
Aradu.T4ZK9	as_abio, ad_abio, as_cross, as_bio, ad_bio
Aradu.T6IGM	as_bio
Aradu.T6ZTX	ad_abio, as_bio	as_cross
Aradu.T7EMW	as_abio, ad_abio, as_cross, as_bio, ad_bio
Aradu.T8J76	as_abio, ad_abio, as_cross, as_bio, ad_bio
Aradu.TEB9B	as_abio, ad_abio, as_cross, as_bio, ad_bio
Aradu.TGP1V	ad_abio, as_bio
Aradu.TGV6P	as_cross, as_bio
Aradu.TH1E7	as_abio, ad_abio, as_cross, as_bio, ad_bio
Aradu.TI9C9	as_abio, ad_abio, as_cross, as_bio, ad_bio
Aradu.TIH7T	as_bio, ad_bio
Aradu.TL35C	as_abio, ad_abio, as_cross, as_bio, ad_bio
Aradu.TP2BD	as_abio, ad_abio, as_cross, as_bio, ad_bio
Aradu.TQ6H3	as_abio, ad_abio, as_cross, as_bio, ad_bio
Aradu.TTG74	as_abio, ad_abio, as_bio
Aradu.TUL3I	as_abio, ad_abio, as_cross, as_bio, ad_bio
Aradu.TW1EN	as_abio, as_cross, as_bio, ad_bio	as_abio, ad_abio, as_cross
Aradu.U0HC6	as_abio, ad_abio, as_cross, as_bio, ad_bio
Aradu.U1Q22	as_abio, ad_abio, as_cross, as_bio, ad_bio	as_bio, ad_bio
Aradu.U2NU5	as_bio
Aradu.U2USZ	as_abio, ad_abio, as_cross, as_bio, ad_bio
Aradu.U33B1	as_abio, ad_abio, as_cross, as_bio, ad_bio	as_bio, ad_bio
Aradu.U3WE4	as_abio, as_bio, ad_bio
Aradu.U4UF8	ad_abio, as_bio
Aradu.U5F9L	as_abio, ad_abio, as_cross, as_bio, ad_bio	as_abio, ad_abio, as_cross, as_bio, ad_bio
Aradu.U61F3	as_abio, ad_abio, as_cross, as_bio, ad_bio
Aradu.U6HMB	as_abio, ad_abio, as_cross, as_bio, ad_bio
Aradu.U70N9	as_abio, ad_abio, as_cross, as_bio, ad_bio
Aradu.U7P9M	as_abio, ad_abio, as_cross, as_bio, ad_bio
Aradu.U7PY3	ad_abio, as_bio
Aradu.UD5NS	as_abio, as_cross, as_bio, ad_bio
Aradu.UI1WY	as_bio
Aradu.UIK33	as_abio, as_bio, ad_bio
Aradu.UKN3W	as_abio, ad_abio, as_cross, as_bio, ad_bio
Aradu.UPS4N	as_abio, ad_abio, as_cross, as_bio, ad_bio
Aradu.URX60	as_abio, ad_abio, as_cross, as_bio, ad_bio
Aradu.UU4C2	as_abio, ad_abio, as_cross, as_bio, ad_bio	as_cross
Aradu.UWU2J	as_bio
Aradu.UX7L3	ad_abio, as_bio, ad_bio
Aradu.UXX1B	as_abio, as_bio, ad_bio
Aradu.UY2MQ	as_abio, ad_abio, as_cross, as_bio, ad_bio
Aradu.UY6CA	ad_abio, as_bio, ad_bio
Aradu.V14HZ	as_abio, as_cross, as_bio, ad_bio
Aradu.V1S53	as_bio	as_bio, ad_bio
Aradu.V1SFU	as_bio
Aradu.V24GR	as_abio, as_bio	as_abio, ad_abio
Aradu.V3UH8	as_bio
Aradu.V498C	as_bio
Aradu.V5FA3	as_abio, ad_abio, as_cross, as_bio, ad_bio
Aradu.V5ZS1	as_abio, ad_abio, as_cross, as_bio, ad_bio
Aradu.V95S0	as_abio, ad_abio, as_cross, as_bio, ad_bio
Aradu.VEM6N	as_bio
Aradu.VH28S	ad_abio, as_bio
Aradu.VI8Q8	as_abio, ad_abio, as_cross, as_bio, ad_bio	as_bio, ad_bio
Aradu.VL3IZ	as_bio, ad_bio
Aradu.VM05W	as_bio
Aradu.VN9B9	ad_abio, as_bio, ad_bio
Aradu.VRG75	as_abio, as_bio, ad_bio
Aradu.VRH2C	as_abio, ad_abio, as_bio, ad_bio
Aradu.VW58A	ad_abio, as_bio, ad_bio
Aradu.VWF4F	as_bio	as_cross
Aradu.VXM30	ad_abio, as_bio, ad_bio
Aradu.W06MF	ad_abio, as_cross, as_bio, ad_bio	as_cross
Aradu.W0B0I	as_abio, ad_abio, as_cross, as_bio
Aradu.W0T1W	as_abio, ad_abio, as_cross, as_bio, ad_bio
Aradu.W3C9I	as_bio
Aradu.W9JF8	as_abio, ad_abio, as_cross, as_bio, ad_bio
Aradu.WA7AN	as_abio, ad_abio, as_cross, as_bio, ad_bio	as_abio, ad_abio
Aradu.WAM0A	ad_abio, as_bio
Aradu.WC00Z	as_abio, as_bio
Aradu.WJU1S	ad_abio, as_bio
Aradu.WKA92	as_abio, ad_abio, as_cross, as_bio, ad_bio
Aradu.WPA2I	ad_abio, as_bio, ad_bio	as_abio, ad_abio
Aradu.WRQ70	as_bio
Aradu.WTB39	as_cross, as_bio	as_cross, as_bio, ad_bio
Aradu.WU7D1	ad_abio, as_bio
Aradu.WYD2P	as_bio
Aradu.X0CJD	as_abio, ad_abio, as_cross, as_bio, ad_bio	as_bio, ad_bio
Aradu.X1BH5	as_abio, ad_abio, as_cross, as_bio, ad_bio
Aradu.X1NGC	as_abio, ad_abio, as_cross, as_bio, ad_bio
Aradu.X31Y2	as_abio, ad_abio, as_cross, as_bio, ad_bio
Aradu.X4CJ9	ad_abio, as_bio
Aradu.X6F0E	as_abio, ad_abio, as_cross, as_bio, ad_bio
Aradu.X6FLN	as_abio, ad_abio, as_cross, as_bio, ad_bio	as_bio, ad_bio
Aradu.X6FMF	as_abio, ad_abio, as_cross, as_bio, ad_bio
Aradu.X7SSS	as_abio, ad_abio, as_cross, as_bio, ad_bio
Aradu.X995W	as_abio, as_bio
Aradu.X9X2R	as_bio
Aradu.XBR45	as_bio
Aradu.XD1PV	as_abio, ad_abio, as_cross, as_bio, ad_bio
Aradu.XDC7C	ad_abio, as_bio
Aradu.XE2QL	as_bio, ad_bio
Aradu.XF6CH	as_abio, ad_abio, as_bio
Aradu.XJ6S5	as_abio, ad_abio, as_cross, as_bio, ad_bio
Aradu.XM9I6	as_abio, ad_abio, as_cross, as_bio, ad_bio
Aradu.XNS1F	ad_abio, as_cross, as_bio, ad_bio	as_cross
Aradu.XQF70	as_abio, ad_abio, as_cross, as_bio, ad_bio
Aradu.XTN52	as_bio
Aradu.XVS1B	as_abio, ad_abio, as_cross, as_bio, ad_bio
Aradu.Y081X	ad_abio, as_bio
Aradu.Y18ZY	as_abio, ad_abio, as_cross, as_bio, ad_bio	as_bio, ad_bio
Aradu.Y28R7	as_abio, ad_abio, as_bio, ad_bio
Aradu.Y3T5I	as_abio, ad_abio, as_cross, as_bio, ad_bio
Aradu.Y4KCH	as_bio
Aradu.Y5G1G	as_bio	as_abio, ad_abio, as_cross
Aradu.Y7N5R	as_abio, ad_abio, as_cross, as_bio, ad_bio
Aradu.Y924X	ad_abio, as_bio
Aradu.YFR7W	as_abio, ad_abio, as_cross, as_bio, ad_bio
Aradu.YIV0C	as_abio, ad_abio, as_cross, as_bio, ad_bio
Aradu.YJ586	as_abio, ad_abio, as_cross, as_bio, ad_bio
Aradu.YM44Q	as_abio, ad_abio, as_cross, as_bio, ad_bio
Aradu.YMP6X	as_abio, ad_abio, as_cross, as_bio, ad_bio
Aradu.YQ4V9	as_abio, ad_abio, as_cross, as_bio
Aradu.YR01Y	as_bio
Aradu.YR3Y4	as_abio, as_bio, ad_bio
Aradu.YR9X0	ad_abio, as_bio
Aradu.YRC2R	as_abio, ad_abio, as_bio, ad_bio	as_abio, ad_abio, as_bio, ad_bio
Aradu.YS103	as_bio, ad_bio
Aradu.YVD8C	as_abio, ad_abio, as_cross, as_bio
Aradu.YXX50	ad_abio, as_bio, ad_bio
Aradu.YZ24M	as_abio, ad_abio, as_cross, as_bio, ad_bio
Aradu.Z14J6	as_abio, as_bio
Aradu.Z1QPK	as_cross, as_bio, ad_bio	as_cross
Aradu.Z1W3W	as_abio, as_bio
Aradu.Z2EKX	as_cross, as_bio, ad_bio	as_cross
Aradu.Z4AN4	as_abio, ad_abio, as_cross, as_bio, ad_bio
Aradu.Z5G5W	as_bio
Aradu.Z61UP	as_abio, ad_abio, as_cross, as_bio, ad_bio
Aradu.Z6Z82	as_abio, ad_abio, as_cross, as_bio, ad_bio
Aradu.Z74IT	as_bio
Aradu.Z7MJG	as_bio
Aradu.Z8CXJ	as_bio
Aradu.Z8KU6	as_abio, ad_abio, as_cross, as_bio, ad_bio
Aradu.ZB3Q7	as_bio
Aradu.ZC9DU	as_bio, ad_bio	as_abio, ad_abio
Aradu.ZDD46	as_abio, ad_abio, as_cross, as_bio, ad_bio	as_abio, ad_abio
Aradu.ZFP7H	as_abio, ad_abio, as_cross, as_bio, ad_bio	as_abio, ad_abio, as_cross
Aradu.ZJZ3Y	as_abio, ad_abio, as_cross, as_bio, ad_bio
Aradu.ZLR95	as_abio, as_cross, as_bio, ad_bio
Aradu.ZM5JL	as_abio, as_cross, as_bio, ad_bio
Aradu.ZTF3F	as_abio, as_cross, as_bio
Aradu.ZU7F1	as_bio
Aradu.ZZ4N0	as_abio, ad_abio, as_cross, as_bio, ad_bio
Aradu.014NJ	as_abio, ad_abio, as_cross, as_bio, ad_bio	as_cross
Aradu.058CJ	as_abio, ad_abio, as_cross, as_bio, ad_bio
Aradu.0W0HH	as_bio, ad_bio
Aradu.11B8F	as_abio, ad_abio, as_cross, as_bio, ad_bio
Aradu.13SBF	as_abio, ad_abio, as_cross, as_bio, ad_bio	as_cross
Aradu.1Z4MB	as_abio, ad_abio, as_bio, ad_bio
Aradu.29R8J	as_abio, ad_abio, as_cross, as_bio, ad_bio
Aradu.2P1ME	as_abio, ad_abio, as_cross, as_bio, ad_bio	as_cross
Aradu.36UYV	as_abio, ad_abio, as_cross, as_bio, ad_bio
Aradu.56PKD	as_bio, ad_bio
Aradu.5KP39	as_abio, as_cross, as_bio, ad_bio
Aradu.5W0HK	as_cross, as_bio, ad_bio
Aradu.779RX	as_abio, as_bio, ad_bio
Aradu.78NGX	as_abio, ad_abio, as_bio, ad_bio	as_bio, ad_bio
Aradu.7WV4S	as_abio, ad_abio, as_cross, as_bio, ad_bio
Aradu.85352	ad_abio, as_cross, as_bio, ad_bio
Aradu.863MM	as_abio, ad_abio, as_cross, as_bio, ad_bio
Aradu.9CH46	as_abio, ad_abio, as_cross, as_bio, ad_bio
Aradu.9EW0X	as_abio, ad_abio, as_cross, as_bio, ad_bio
Aradu.A4FT8	as_abio, ad_abio, as_cross, as_bio, ad_bio
Aradu.A5ZY3	as_abio, ad_abio, as_cross, as_bio, ad_bio	as_bio, ad_bio
Aradu.A96NA	as_cross, as_bio, ad_bio
Aradu.AC956	as_abio, ad_abio, as_cross, as_bio, ad_bio
Aradu.AZ4X5	as_cross, as_bio, ad_bio
Aradu.C4M8B	as_abio, as_bio, ad_bio
Aradu.CP7C1	as_abio, ad_abio, as_cross, as_bio, ad_bio
Aradu.DB65S	as_abio, ad_abio, as_cross, as_bio, ad_bio
Aradu.DQQ9H	as_abio, ad_abio, as_cross, as_bio, ad_bio
Aradu.DW1FR	as_abio, as_cross, as_bio, ad_bio
Aradu.E3TX0	as_abio, ad_abio, as_cross, as_bio, ad_bio
Aradu.F3KB2	as_abio, as_bio, ad_bio
Aradu.F7E59	as_abio, ad_abio, as_cross, as_bio, ad_bio
Aradu.FCK70	as_abio, ad_abio, as_cross, as_bio, ad_bio
Aradu.G6966	as_abio, ad_abio, as_cross, as_bio, ad_bio
Aradu.GB4U4	as_abio, ad_abio, as_cross, as_bio, ad_bio
Aradu.GJ5P4	ad_abio, as_bio, ad_bio
Aradu.H7AQV	as_abio, ad_abio, as_cross, as_bio, ad_bio
Aradu.I67U0	as_abio, ad_abio, as_cross, as_bio, ad_bio
Aradu.ITE66	as_abio, ad_abio, as_cross, as_bio, ad_bio
Aradu.J3560	as_bio, ad_bio
Aradu.J9MUH	as_abio, ad_abio, as_bio, ad_bio
Aradu.JXP4D	as_abio, ad_abio, as_cross, as_bio, ad_bio
Aradu.KU2K2	as_abio, ad_abio, as_cross, as_bio, ad_bio
Aradu.LQH8Y	as_abio, ad_abio, as_cross, as_bio, ad_bio
Aradu.M3IBW	as_abio, ad_abio, as_cross, as_bio, ad_bio
Aradu.N6TY9	as_abio, ad_abio, as_cross, as_bio, ad_bio
Aradu.NB5FX	as_abio, ad_abio, as_cross, as_bio, ad_bio
Aradu.NL2BK	as_abio, ad_abio, as_cross, as_bio, ad_bio
Aradu.NW9B9	as_abio, ad_abio, as_cross, as_bio, ad_bio
Aradu.P3MY8	as_abio, ad_abio, as_cross, as_bio, ad_bio
Aradu.Q01FG	as_abio, ad_abio, as_cross, as_bio, ad_bio	as_bio, ad_bio
Aradu.Q1K2K	as_abio, ad_abio, as_cross, as_bio, ad_bio
Aradu.QEK0G	as_bio, ad_bio
Aradu.QZK14	as_abio, ad_abio, as_cross, as_bio, ad_bio
Aradu.RH00F	as_abio, ad_abio, as_cross, as_bio, ad_bio
Aradu.RJA7P	as_abio, ad_abio, as_cross, as_bio, ad_bio
Aradu.RQ2PU	ad_abio, as_bio, ad_bio
Aradu.SH92J	as_abio, ad_abio, as_bio, ad_bio
Aradu.SM6NC	as_abio, ad_abio, as_cross, as_bio, ad_bio
Aradu.SUU7J	as_abio, ad_abio, as_cross, as_bio, ad_bio
Aradu.U14K2	as_abio, as_bio, ad_bio
Aradu.VR9HJ	as_bio, ad_bio
Aradu.WGI5L	ad_abio, as_bio, ad_bio	as_abio, ad_abio
Aradu.X7WYU	as_abio, ad_abio, as_cross, as_bio, ad_bio
Aradu.Y7YIQ	as_bio, ad_bio	as_cross
Aradu.00BL5	as_abio, as_bio
Aradu.01SQW	as_bio
Aradu.0291B	as_abio, ad_abio, as_cross, as_bio, ad_bio
Aradu.06N9R	as_bio
Aradu.07E2R	as_cross, as_bio	as_cross
Aradu.0B6K7	as_bio, ad_bio
Aradu.0D3A4	as_abio, ad_abio, as_bio
Aradu.0G8DQ	as_abio, ad_abio, as_cross, as_bio, ad_bio
Aradu.13DMQ	as_bio
Aradu.14VZ2	as_abio, ad_abio, as_cross, as_bio, ad_bio
Aradu.162IL	as_abio, ad_abio, as_cross, as_bio, ad_bio	as_bio, ad_bio
Aradu.18NVF	as_bio
Aradu.19Q0U	as_bio
Aradu.21XMD	as_abio, ad_abio, as_cross, as_bio, ad_bio	as_bio, ad_bio
Aradu.23179	as_bio	as_cross
Aradu.27M85	as_abio, ad_abio, as_cross, as_bio, ad_bio
Aradu.29PYU	as_abio, ad_abio, as_cross, as_bio, ad_bio	as_abio, ad_abio
Aradu.2AU2Z	ad_abio, as_cross, as_bio
Aradu.2II5H	as_bio
Aradu.2L1IQ	as_bio, ad_bio
Aradu.2V69M	as_abio, ad_abio, as_cross, as_bio, ad_bio
Aradu.335WD	as_abio, ad_abio, as_cross, as_bio, ad_bio
Aradu.33T7M	ad_abio, as_bio
Aradu.33YNP	ad_abio, as_bio	as_bio, ad_bio
Aradu.344E5	as_bio
Aradu.448PC	as_abio, ad_abio, as_cross, as_bio, ad_bio
Aradu.46F07	as_abio, ad_abio, as_bio, ad_bio
Aradu.47VES	as_abio, ad_abio, as_cross, as_bio, ad_bio
Aradu.4B5YA	as_abio, ad_abio, as_cross, as_bio, ad_bio
Aradu.4E997	as_abio, ad_abio, as_cross, as_bio, ad_bio
Aradu.4EB0K	as_abio, ad_abio, as_cross, as_bio, ad_bio
Aradu.4FS2C	as_abio, ad_abio, as_cross, as_bio, ad_bio
Aradu.4IR6I	as_abio, ad_abio, as_cross, as_bio, ad_bio
Aradu.4J41Q	as_abio, ad_abio, as_cross, as_bio, ad_bio
Aradu.4N9B4	as_bio	as_bio, ad_bio
Aradu.4S7KL	as_abio, as_cross, as_bio	as_cross
Aradu.4SA7Z	as_abio, ad_abio, as_cross, as_bio, ad_bio
Aradu.4W3J6	as_abio, ad_abio, as_cross, as_bio, ad_bio
Aradu.4WF4L	ad_abio, as_bio
Aradu.50MTX	ad_abio, as_bio, ad_bio
Aradu.5347Z	ad_abio, as_bio, ad_bio
Aradu.55H8J	as_abio, ad_abio, as_cross, as_bio, ad_bio
Aradu.55ME1	as_cross, as_bio
Aradu.57J9Q	as_bio
Aradu.5LD1V	as_abio, ad_abio, as_bio, ad_bio
Aradu.5T3LK	as_bio
Aradu.5V20C	as_abio, ad_abio, as_cross, as_bio, ad_bio
Aradu.60MXL	as_abio, ad_abio, as_cross, as_bio, ad_bio
Aradu.63KNG	as_abio, ad_abio, as_cross, as_bio
Aradu.650M8	as_cross, as_bio
Aradu.66L0Y	as_abio, as_cross, as_bio, ad_bio
Aradu.66U2D	as_bio	as_cross
Aradu.69H8E	as_abio, ad_abio, as_cross, as_bio, ad_bio
Aradu.6CF7C	ad_abio, as_bio, ad_bio
Aradu.6Q76V	as_abio, ad_abio, as_bio, ad_bio
Aradu.72C6M	as_abio, ad_abio, as_cross, as_bio, ad_bio
Aradu.750CN	ad_abio, as_bio
Aradu.76JXJ	as_cross, as_bio
Aradu.7I0FT	as_abio, ad_abio, as_cross, as_bio, ad_bio
Aradu.7L64T	ad_abio, as_cross, as_bio, ad_bio
Aradu.7N90W	as_abio, ad_abio, as_cross, as_bio, ad_bio
Aradu.7P8CG	as_cross, as_bio, ad_bio
Aradu.82P2N	as_abio, ad_abio, as_cross, as_bio, ad_bio	as_bio, ad_bio
Aradu.82P95	as_abio, ad_abio, as_cross, as_bio, ad_bio
Aradu.88U6W	as_abio, as_cross, as_bio
Aradu.8J59E	as_abio, ad_abio, as_cross, as_bio, ad_bio
Aradu.8TG7Z	as_abio, ad_abio, as_cross, as_bio, ad_bio
Aradu.8U6X4	as_bio
Aradu.919KD	as_abio, as_cross, as_bio, ad_bio
Aradu.9401Q	as_abio, ad_abio, as_bio, ad_bio
Aradu.94JFH	as_bio, ad_bio
Aradu.96ZKV	as_abio, ad_abio, as_bio, ad_bio
Aradu.99RIP	as_abio, ad_abio, as_cross, as_bio, ad_bio
Aradu.9D0BT	as_abio, ad_abio, as_bio, ad_bio
Aradu.9H6TR	ad_abio, as_bio, ad_bio	as_abio, ad_abio
Aradu.9SN7A	as_abio, as_cross, as_bio, ad_bio
Aradu.A0F5T	as_abio, ad_abio, as_cross, as_bio, ad_bio
Aradu.A44JR	as_abio, ad_abio, as_cross, as_bio, ad_bio	as_bio, ad_bio
Aradu.AG2HX	as_abio, ad_abio, as_cross, as_bio, ad_bio
Aradu.AXH5G	as_abio, ad_abio, as_cross, as_bio, ad_bio
Aradu.AZ3DS	as_abio, ad_abio, as_cross, as_bio, ad_bio
Aradu.B11YJ	as_abio, ad_abio, as_cross, as_bio, ad_bio
Aradu.B613A	as_abio, ad_abio, as_cross, as_bio, ad_bio
Aradu.B73ZN	as_abio, ad_abio, as_cross, as_bio, ad_bio
Aradu.B784P	as_abio, ad_abio, as_cross, as_bio, ad_bio
Aradu.B8F8W	as_abio, ad_abio, as_cross, as_bio, ad_bio
Aradu.B99AB	as_abio, ad_abio, as_cross, as_bio, ad_bio	as_cross
Aradu.BP5PB	ad_abio, as_bio
Aradu.BPZ0P	as_abio, ad_abio, as_cross, as_bio, ad_bio
Aradu.BWJ69	as_abio, ad_abio, as_cross, as_bio, ad_bio
Aradu.C0BWS	as_abio, ad_abio, as_cross, as_bio, ad_bio
Aradu.C1GCA	as_bio
Aradu.C878I	as_bio
Aradu.C9EG4	as_abio, ad_abio, as_cross, as_bio, ad_bio
Aradu.CEQ4L	as_bio, ad_bio	as_abio, ad_abio, as_cross
Aradu.CGD8Q	as_cross, as_bio
Aradu.CLQ9M	ad_abio, as_bio, ad_bio
Aradu.CLR4Q	ad_abio, as_bio
Aradu.CM8M9	ad_abio, as_bio
Aradu.CRR4Q	as_abio, ad_abio, as_cross, as_bio, ad_bio
Aradu.CT56X	as_abio, ad_abio, as_cross, as_bio, ad_bio
Aradu.CXN56	as_abio, ad_abio, as_cross, as_bio, ad_bio
Aradu.CY5B9	as_abio, ad_abio, as_cross, as_bio, ad_bio
Aradu.D3YQ8	as_abio, ad_abio, as_cross, as_bio, ad_bio
Aradu.D426E	ad_abio, as_bio	as_bio, ad_bio
Aradu.D6W9N	ad_abio, as_cross, as_bio, ad_bio
Aradu.DA91A	as_abio, ad_abio, as_cross, as_bio, ad_bio
Aradu.DEW5V	as_abio, ad_abio, as_cross, as_bio, ad_bio
Aradu.DHS4B	as_bio
Aradu.DW1LC	ad_abio, as_cross, as_bio
Aradu.E1ITR	as_abio, ad_abio, as_cross, as_bio, ad_bio
Aradu.E4SVB	as_abio, ad_abio, as_cross, as_bio, ad_bio
Aradu.E7004	as_abio, as_cross, as_bio, ad_bio	as_abio, ad_abio
Aradu.EFD6S	as_bio
Aradu.EJ5WN	as_abio, ad_abio, as_cross, as_bio, ad_bio
Aradu.EN0QJ	ad_abio, as_bio	as_bio, ad_bio
Aradu.ET9LE	as_bio
Aradu.EVB44	as_abio, ad_abio, as_cross, as_bio, ad_bio
Aradu.EWP9T	as_bio
Aradu.F6CTF	as_abio, ad_abio, as_cross, as_bio, ad_bio
Aradu.F8AYK	as_bio, ad_bio	as_bio, ad_bio
Aradu.F8DL0	as_abio, as_bio
Aradu.FFM87	as_abio, as_bio
Aradu.FK4M3	as_abio, as_bio
Aradu.FN6IF	as_abio, as_cross, as_bio
Aradu.G244P	as_abio, ad_abio, as_cross, as_bio, ad_bio
Aradu.G3M2C	as_abio, ad_abio, as_cross, as_bio, ad_bio
Aradu.G5P3T	as_abio, ad_abio, as_cross, as_bio, ad_bio
Aradu.G5T2X	as_abio, ad_abio, as_cross, as_bio, ad_bio
Aradu.G6T4R	as_abio, as_bio	as_bio, ad_bio
Aradu.GGI7X	as_abio, ad_abio, as_cross, as_bio, ad_bio
Aradu.H1KBV	as_abio, ad_abio, as_cross, as_bio, ad_bio
Aradu.H3P3G	as_abio, as_cross, as_bio, ad_bio
Aradu.H4VPQ	as_bio
Aradu.H6EJA	ad_abio, as_cross, as_bio, ad_bio
Aradu.H6T95	as_abio, ad_abio, as_cross, as_bio, ad_bio
Aradu.H81SM	as_bio
Aradu.H94BA	as_bio
Aradu.HBW24	as_bio, ad_bio
Aradu.HDB2W	as_bio
Aradu.HF8B2	as_bio
Aradu.HIW6I	as_cross, as_bio
Aradu.HS9IE	ad_abio, as_bio
Aradu.HTT6Y	as_bio
Aradu.I3XYV	as_bio
Aradu.I4J3Q	as_abio, ad_abio, as_cross, as_bio, ad_bio
Aradu.I8P7S	as_bio
Aradu.I9QPX	as_bio
Aradu.I9R8I	as_abio, ad_abio, as_cross, as_bio, ad_bio
Aradu.IBE4R	as_abio, ad_abio, as_cross, as_bio, ad_bio	as_cross
Aradu.IFF56	as_cross, as_bio, ad_bio
Aradu.IIT7E	as_abio, ad_abio, as_cross, as_bio, ad_bio
Aradu.IM8CC	ad_abio, as_bio, ad_bio
Aradu.ITV20	as_abio, ad_abio, as_cross, as_bio, ad_bio
Aradu.IVA52	ad_abio, as_bio
Aradu.J0ZU0	as_abio, ad_abio, as_cross, as_bio, ad_bio
Aradu.J4XWG	ad_abio, as_cross, as_bio, ad_bio
Aradu.JQ4B3	as_abio, ad_abio, as_cross, as_bio, ad_bio
Aradu.JU93B	as_abio, as_cross, as_bio	as_cross
Aradu.JWF85	as_abio, as_bio, ad_bio
Aradu.K9162	as_bio
Aradu.KAB2Z	as_abio, ad_abio, as_bio, ad_bio
Aradu.KD0RV	as_abio, ad_abio, as_cross, as_bio, ad_bio
Aradu.KLJ74	as_abio, ad_abio, as_cross, as_bio, ad_bio
Aradu.L0C0C	as_abio, ad_abio, as_cross, as_bio, ad_bio
Aradu.L0TFU	as_abio, as_bio
Aradu.L5P09	ad_abio, as_bio
Aradu.L92HL	as_abio, ad_abio, as_cross, as_bio, ad_bio
Aradu.LLR91	ad_abio, as_bio, ad_bio
Aradu.LTT0U	as_bio
Aradu.M7EBU	as_bio
Aradu.M8JJ0	as_abio, ad_abio, as_cross, as_bio, ad_bio
Aradu.ML5CY	as_abio, ad_abio, as_cross, as_bio, ad_bio
Aradu.MMG1D	ad_abio, as_bio	as_cross
Aradu.MR4N1	as_bio
Aradu.N3B3B	as_bio
Aradu.N52DB	as_abio, as_bio
Aradu.N8JNX	as_bio
Aradu.NB73M	as_abio, ad_abio, as_cross, as_bio, ad_bio	as_cross
Aradu.ND2VP	as_abio, ad_abio, as_bio, ad_bio
Aradu.NG3QM	as_abio, ad_abio, as_cross, as_bio, ad_bio
Aradu.NJ4GF	as_abio, ad_abio, as_cross, as_bio, ad_bio
Aradu.NL60I	ad_abio, as_cross, as_bio, ad_bio
Aradu.NR2Z3	as_abio, ad_abio, as_cross, as_bio, ad_bio
Aradu.NT74V	as_abio, ad_abio, as_cross, as_bio, ad_bio
Aradu.NZ12K	as_abio, ad_abio, as_cross, as_bio, ad_bio
Aradu.P1ZPQ	as_abio, ad_abio, as_cross, as_bio, ad_bio
Aradu.P56QG	as_abio, ad_abio, as_cross, as_bio, ad_bio
Aradu.P6VHG	as_abio, ad_abio, as_cross, as_bio	as_cross
Aradu.PQH62	as_bio, ad_bio
Aradu.PRD5G	as_abio, ad_abio, as_cross, as_bio, ad_bio
Aradu.PUN7W	as_abio, ad_abio, as_cross, as_bio, ad_bio
Aradu.PV79J	as_abio, ad_abio, as_cross, as_bio, ad_bio
Aradu.PY9TY	as_bio
Aradu.Q9Q5V	as_bio
Aradu.QA1WK	as_bio, ad_bio
Aradu.QC8QG	as_abio, ad_abio, as_cross, as_bio, ad_bio
Aradu.QQB0D	as_abio, ad_abio, as_cross, as_bio, ad_bio
Aradu.QQC4U	as_abio, ad_abio, as_cross, as_bio, ad_bio
Aradu.R2TG0	ad_abio, as_bio, ad_bio
Aradu.R42ZP	as_abio, as_cross, as_bio, ad_bio
Aradu.R4IP7	as_abio, ad_abio, as_cross, as_bio, ad_bio
Aradu.R743X	ad_abio, as_cross, as_bio
Aradu.R7VQG	ad_abio, as_bio, ad_bio	as_cross
Aradu.RA8CW	as_abio, ad_abio, as_cross, as_bio, ad_bio
Aradu.RF5XH	as_abio, ad_abio, as_cross, as_bio, ad_bio
Aradu.RTQ8K	as_abio, ad_abio, as_cross, as_bio, ad_bio	as_cross
Aradu.RZY5Q	as_abio, ad_abio, as_cross, as_bio, ad_bio
Aradu.S0P0R	as_bio
Aradu.S2S5Y	as_bio
Aradu.S3TFT	as_abio, ad_abio, as_cross, as_bio, ad_bio
Aradu.S8QW4	ad_abio, as_bio
Aradu.SKG3G	as_abio, as_bio
Aradu.SL14E	as_abio, ad_abio, as_cross, as_bio, ad_bio
Aradu.SMW23	ad_abio, as_bio, ad_bio
Aradu.ST036	as_bio
Aradu.T034F	as_abio, as_cross, as_bio, ad_bio
Aradu.T2RWK	as_abio, ad_abio, as_cross, as_bio, ad_bio
Aradu.T4PNC	as_abio, ad_abio, as_cross, as_bio, ad_bio
Aradu.T7RQJ	as_abio, ad_abio, as_cross, as_bio, ad_bio
Aradu.T82FQ	as_abio, ad_abio, as_cross, as_bio, ad_bio
Aradu.TK4XU	as_bio
Aradu.U32C1	as_bio	as_cross
Aradu.U4FA8	as_abio, ad_abio, as_cross, as_bio, ad_bio
Aradu.U68KB	as_abio, ad_abio, as_cross, as_bio, ad_bio
Aradu.U7301	as_abio, ad_abio, as_cross, as_bio, ad_bio
Aradu.U7FRB	as_abio, ad_abio, as_cross, as_bio, ad_bio
Aradu.U987Q	ad_abio, as_bio
Aradu.UL5KJ	ad_abio, as_cross, as_bio
Aradu.UQE50	as_abio, ad_abio, as_cross, as_bio, ad_bio
Aradu.UTB08	as_abio, ad_abio, as_cross, as_bio, ad_bio
Aradu.UV59G	as_abio, ad_abio, as_cross, as_bio, ad_bio
Aradu.UWZ33	as_bio
Aradu.V0XM2	as_bio
Aradu.V5BB2	as_bio
Aradu.V8JCP	as_abio, ad_abio, as_cross, as_bio, ad_bio
Aradu.VLW89	as_abio, ad_abio, as_cross, as_bio, ad_bio
Aradu.VU9J9	as_bio	as_abio, ad_abio
Aradu.VUC67	as_abio, ad_abio, as_bio, ad_bio
Aradu.VV48V	as_abio, ad_abio, as_cross, as_bio, ad_bio
Aradu.W0UF5	as_abio, ad_abio, as_bio, ad_bio
Aradu.W25Y7	as_bio
Aradu.W4CVB	as_abio, ad_abio, as_cross, as_bio, ad_bio
Aradu.W5C9S	as_bio
Aradu.W6GK8	as_abio, ad_abio, as_cross, as_bio, ad_bio
Aradu.W7K6X	as_abio, ad_abio, as_cross, as_bio, ad_bio
Aradu.WB9GS	as_abio, ad_abio, as_cross, as_bio, ad_bio	as_cross
Aradu.X1DBP	as_abio, ad_abio, as_cross, as_bio, ad_bio
Aradu.X36Q4	ad_abio, as_bio
Aradu.X87PM	as_bio
Aradu.XEH1P	as_bio
Aradu.XYY87	as_cross, as_bio	as_cross
Aradu.XZ1ZU	as_bio
Aradu.Y2MPG	as_abio, ad_abio, as_cross, as_bio, ad_bio
Aradu.Y5MD8	as_bio	as_cross
Aradu.Y647M	as_abio, ad_abio, as_cross, as_bio, ad_bio
Aradu.Y6Q4H	as_abio, ad_abio, as_cross, as_bio, ad_bio
Aradu.YBC8E	as_abio, ad_abio, as_cross, as_bio, ad_bio
Aradu.YCI2Q	as_abio, ad_abio, as_cross, as_bio, ad_bio
Aradu.YEB6U	as_bio, ad_bio
Aradu.YH413	as_abio, ad_abio, as_cross, as_bio, ad_bio
Aradu.YN426	as_abio, ad_abio, as_cross, as_bio, ad_bio
Aradu.YT6UC	as_bio
Aradu.Z0DSX	as_abio, ad_abio, as_cross, as_bio, ad_bio
Aradu.Z226V	as_abio, ad_abio, as_cross, as_bio, ad_bio
Aradu.ZS0NF	as_abio, ad_abio, as_cross, as_bio, ad_bio
Aradu.ZZU4A	as_abio, ad_abio, as_cross, as_bio, ad_bio
Aradu.05RMW	as_abio, ad_abio, as_cross, as_bio, ad_bio
Aradu.0UF1D	as_abio, ad_abio, as_cross, as_bio, ad_bio	as_abio, ad_abio
Aradu.141YM	as_bio, ad_bio
Aradu.1U372	as_abio, ad_abio, as_cross, as_bio, ad_bio
Aradu.2W21G	as_abio, ad_abio, as_cross, as_bio, ad_bio	as_bio, ad_bio
Aradu.3E07Q	as_cross, as_bio, ad_bio
Aradu.3T2U9	as_abio, ad_abio, as_cross, as_bio, ad_bio
Aradu.43K0P	as_abio, ad_abio, as_cross, as_bio, ad_bio
Aradu.4C7TG	as_abio, ad_abio, as_cross, as_bio, ad_bio
Aradu.5296S	ad_abio, as_cross, as_bio, ad_bio
Aradu.56BT2	as_abio, ad_abio, as_cross, as_bio, ad_bio
Aradu.56TMI	ad_abio, as_bio, ad_bio
Aradu.56ZRQ	as_abio, ad_abio, as_cross, as_bio, ad_bio	as_cross
Aradu.57KQ5	as_abio, ad_abio, as_cross, as_bio, ad_bio
Aradu.59UUJ	as_abio, ad_abio, as_cross, as_bio, ad_bio	as_cross
Aradu.6M72T	as_abio, ad_abio, as_cross, as_bio, ad_bio
Aradu.6NH1A	as_bio, ad_bio
Aradu.6V4TL	as_abio, ad_abio, as_cross, as_bio, ad_bio
Aradu.86SPU	as_abio, ad_abio, as_cross, as_bio, ad_bio
Aradu.88125	as_abio, ad_abio, as_cross, as_bio, ad_bio
Aradu.9AR70	as_abio, ad_abio, as_cross, as_bio, ad_bio
Aradu.AG758	as_bio, ad_bio
Aradu.AKZ4Z	as_abio, ad_abio, as_cross, as_bio, ad_bio
Aradu.B0G5C	as_abio, ad_abio, as_cross, as_bio, ad_bio
Aradu.B3L18	ad_abio, as_bio, ad_bio
Aradu.BV60Q	ad_abio, as_bio, ad_bio
Aradu.BZ3QW	as_abio, ad_abio, as_cross, as_bio, ad_bio	as_cross
Aradu.C4XC4	as_bio, ad_bio
Aradu.C8WPL	as_abio, ad_abio, as_cross, as_bio, ad_bio
Aradu.C9UKX	as_abio, ad_abio, as_cross, as_bio, ad_bio
Aradu.DUI6G	as_abio, ad_abio, as_cross, as_bio, ad_bio
Aradu.EQY0B	as_abio, ad_abio, as_cross, as_bio, ad_bio
Aradu.FG7MN	as_abio, ad_abio, as_cross, as_bio, ad_bio
Aradu.GC0UH	as_abio, ad_abio, as_cross, as_bio, ad_bio
Aradu.GD4WK	as_abio, ad_abio, as_cross, as_bio, ad_bio
Aradu.GQD5X	as_abio, ad_abio, as_cross, as_bio, ad_bio
Aradu.GR1KF	as_abio, ad_abio, as_cross, as_bio, ad_bio
Aradu.GSE8A	as_abio, ad_abio, as_cross, as_bio, ad_bio
Aradu.H7CI5	ad_abio, as_bio, ad_bio
Aradu.HU4PF	as_abio, ad_abio, as_cross, as_bio, ad_bio
Aradu.HZM0C	ad_abio, as_bio, ad_bio
Aradu.I0Y06	as_abio, ad_abio, as_cross, as_bio, ad_bio
Aradu.J3A8F	as_abio, ad_abio, as_cross, as_bio, ad_bio
Aradu.K39P9	as_abio, ad_abio, as_cross, as_bio, ad_bio	as_cross
Aradu.L10CT	as_abio, ad_abio, as_cross, as_bio, ad_bio
Aradu.LD4PA	as_abio, ad_abio, as_cross, as_bio, ad_bio
Aradu.LP9ZI	as_abio, ad_abio, as_cross, as_bio, ad_bio	as_cross
Aradu.M3DB4	as_bio, ad_bio
Aradu.MA5U7	as_bio, ad_bio
Aradu.MD214	as_abio, ad_abio, as_cross, as_bio, ad_bio
Aradu.ML40F	as_abio, ad_abio, as_cross, as_bio, ad_bio
Aradu.MW4MQ	as_abio, ad_abio, as_cross, as_bio, ad_bio
Aradu.N4PGS	as_abio, ad_abio, as_cross, as_bio, ad_bio
Aradu.NL0AI	as_abio, ad_abio, as_cross, as_bio, ad_bio
Aradu.NT68M	as_abio, ad_abio, as_cross, as_bio, ad_bio
Aradu.P0XHI	as_cross, as_bio, ad_bio
Aradu.P3XD1	as_abio, ad_abio, as_cross, as_bio, ad_bio
Aradu.P6GSC	as_abio, ad_abio, as_cross, as_bio, ad_bio
Aradu.PC97C	ad_abio, as_bio, ad_bio
Aradu.QK9FG	as_bio, ad_bio
Aradu.QXP3X	as_abio, ad_abio, as_cross, as_bio, ad_bio
Aradu.SL0KN	as_abio, ad_abio, as_cross, as_bio, ad_bio
Aradu.T1J1B	as_abio, ad_abio, as_cross, as_bio, ad_bio	as_bio, ad_bio
Aradu.TE2EA	as_abio, as_cross, as_bio, ad_bio
Aradu.U79FN	as_abio, ad_abio, as_cross, as_bio, ad_bio	as_cross
Aradu.V449R	as_abio, ad_abio, as_cross, as_bio, ad_bio
Aradu.WME02	as_bio, ad_bio
Aradu.X2S0H	as_abio, ad_abio, as_cross, as_bio, ad_bio
Aradu.X9U06	as_abio, ad_abio, as_cross, as_bio, ad_bio
Aradu.Y02KH	ad_abio, as_bio, ad_bio
Aradu.Y8Z02	as_abio, as_cross, as_bio, ad_bio
Aradu.YD7VI	as_abio, ad_abio, as_cross, as_bio, ad_bio
Aradu.ZH6BL	as_abio, ad_abio, as_bio, ad_bio	as_bio, ad_bio
Aradu.017SJ	as_abio, ad_abio, as_cross, as_bio, ad_bio
Aradu.01AIN	as_abio, ad_abio, as_cross, as_bio, ad_bio	as_cross
Aradu.02ZGN	as_abio, ad_abio, as_cross, as_bio, ad_bio
Aradu.04RDY	as_abio, ad_abio, as_cross, as_bio, ad_bio
Aradu.04VAI	as_abio, ad_abio, as_cross, as_bio, ad_bio
Aradu.06FCV	as_abio, ad_abio, as_cross, as_bio, ad_bio
Aradu.06GIQ	as_abio, ad_abio, as_cross, as_bio, ad_bio
Aradu.06HG0	as_abio, ad_abio, as_cross, as_bio, ad_bio	as_cross
Aradu.06W1Y	as_abio, ad_abio, as_cross, as_bio, ad_bio
Aradu.077V4	as_abio, ad_abio, as_cross, as_bio, ad_bio
Aradu.085ZD	as_abio, ad_abio, as_cross, as_bio, ad_bio	as_cross
Aradu.0CC9Q	as_abio, ad_abio, as_cross, as_bio, ad_bio
Aradu.0DW95	as_abio, ad_abio, as_cross, as_bio, ad_bio
Aradu.0H2L9	as_abio, as_cross, as_bio	as_abio, ad_abio, as_cross
Aradu.0H6QQ	as_abio, ad_abio, as_cross, as_bio, ad_bio
Aradu.0JY98	as_abio, ad_abio, as_cross, as_bio, ad_bio
Aradu.0MI01	as_abio, as_cross, as_bio	as_cross
Aradu.0NE9W	as_abio, ad_abio, as_cross, as_bio, ad_bio
Aradu.0R5SE	as_abio, ad_abio, as_cross, as_bio, ad_bio	as_cross
Aradu.0RW41	as_abio, ad_abio, as_cross, as_bio, ad_bio
Aradu.0S6C1	as_abio, as_cross, as_bio
Aradu.10CRI	as_abio, ad_abio, as_cross, as_bio, ad_bio
Aradu.12NGZ	as_abio, ad_abio, as_cross, as_bio, ad_bio	as_abio, ad_abio
Aradu.13ZJE	as_abio, ad_abio, as_cross, as_bio, ad_bio
Aradu.15NDJ	as_abio, ad_abio, as_cross, as_bio, ad_bio
Aradu.1E4DL	as_abio, ad_abio, as_cross, as_bio, ad_bio	as_bio, ad_bio
Aradu.1QZ3X	as_abio, ad_abio, as_cross, as_bio
Aradu.1T1YL	as_abio, as_cross, as_bio, ad_bio	as_cross
Aradu.1T3XU	as_abio, ad_abio, as_cross, as_bio, ad_bio
Aradu.1Z4K3	as_abio, ad_abio, as_cross, as_bio	as_cross
Aradu.1Z7PM	as_abio, ad_abio, as_cross, as_bio, ad_bio
Aradu.2055D	as_abio, ad_abio, as_cross, as_bio, ad_bio
Aradu.20QKH	as_abio, ad_abio, as_cross, as_bio, ad_bio
Aradu.20QNP	as_abio, ad_abio, as_cross, as_bio, ad_bio
Aradu.214W5	as_abio, as_cross, as_bio, ad_bio
Aradu.22ZEB	as_abio, as_cross, as_bio, ad_bio	as_cross
Aradu.23T7H	as_abio, as_cross, as_bio
Aradu.26JTU	as_abio, ad_abio, as_cross, as_bio, ad_bio
Aradu.298AN	as_abio, ad_abio, as_cross, as_bio, ad_bio
Aradu.2D6S2	as_abio, ad_abio, as_cross, as_bio, ad_bio
Aradu.2H1GD	as_abio, ad_abio, as_cross, as_bio, ad_bio	as_abio, ad_abio, as_cross
Aradu.2I32N	as_abio, ad_abio, as_cross, as_bio, ad_bio	as_abio, ad_abio, as_cross
Aradu.2L8H9	as_abio, as_cross, as_bio, ad_bio
Aradu.2N8AH	as_abio, ad_abio, as_cross, as_bio, ad_bio
Aradu.2PP17	as_abio, ad_abio, as_cross, as_bio, ad_bio
Aradu.2Q1R6	as_abio, ad_abio, as_cross, as_bio, ad_bio
Aradu.2R5AF	as_abio, ad_abio, as_cross, as_bio, ad_bio
Aradu.2RS8H	as_abio, ad_abio, as_cross, as_bio, ad_bio	as_abio, ad_abio
Aradu.2UC0C	as_abio, ad_abio, as_cross, as_bio, ad_bio	as_bio, ad_bio
Aradu.33LQY	as_abio, ad_abio, as_cross, as_bio, ad_bio
Aradu.34MNK	as_abio, ad_abio, as_cross, as_bio, ad_bio
Aradu.34YKG	as_abio, ad_abio, as_cross, as_bio, ad_bio
Aradu.353YW	as_abio, ad_abio, as_cross, as_bio, ad_bio
Aradu.38ENV	as_abio, ad_abio, as_cross, as_bio, ad_bio
Aradu.3E8C7	as_abio, ad_abio, as_cross, as_bio, ad_bio	as_cross
Aradu.3H966	as_abio, ad_abio, as_cross, as_bio, ad_bio
Aradu.3J46P	as_abio, ad_abio, as_cross, as_bio, ad_bio	as_cross
Aradu.3K27J	as_abio, ad_abio, as_cross, as_bio, ad_bio	as_bio, ad_bio
Aradu.3N04M	as_abio, ad_abio, as_cross, as_bio, ad_bio	as_bio, ad_bio
Aradu.3NB56	as_abio, ad_abio, as_cross, as_bio, ad_bio	as_cross
Aradu.3PW83	as_abio, ad_abio, as_cross, as_bio, ad_bio
Aradu.3XA1Q	as_abio, ad_abio, as_cross, as_bio, ad_bio
Aradu.40DSM	as_abio, ad_abio, as_cross, as_bio, ad_bio
Aradu.425TL	as_abio, ad_abio, as_cross, as_bio, ad_bio
Aradu.42K79	as_abio, ad_abio, as_cross, as_bio, ad_bio	as_abio, ad_abio, as_bio, ad_bio
Aradu.472WN	as_abio, ad_abio, as_cross, as_bio, ad_bio
Aradu.47R5R	as_abio, ad_abio, as_cross, as_bio, ad_bio
Aradu.4A1WF	as_abio, ad_abio, as_cross, as_bio, ad_bio	as_cross
Aradu.4C25F	as_abio, ad_abio, as_cross, as_bio, ad_bio	as_cross
Aradu.4GU9T	as_abio, ad_abio, as_cross, as_bio, ad_bio
Aradu.4TU5K	as_abio, as_cross, as_bio
Aradu.4U0DY	as_abio, ad_abio, as_cross, as_bio, ad_bio	as_cross
Aradu.4Y8J9	as_abio, ad_abio, as_cross, as_bio, ad_bio	as_abio, ad_abio, as_cross, as_bio, ad_bio
Aradu.509WJ	as_abio, ad_abio, as_cross, as_bio, ad_bio
Aradu.50AY2	as_abio, ad_abio, as_cross, as_bio, ad_bio
Aradu.54BXB	as_abio, ad_abio, as_cross, as_bio, ad_bio
Aradu.5521Q	as_abio, ad_abio, as_cross, as_bio, ad_bio
Aradu.58U06	as_abio, ad_abio, as_cross, as_bio, ad_bio	as_abio, ad_abio
Aradu.5AV6I	as_abio, ad_abio, as_cross, as_bio, ad_bio
Aradu.5E5UI	as_abio, ad_abio, as_cross, as_bio, ad_bio
Aradu.5M3S8	as_abio, ad_abio, as_cross, as_bio, ad_bio
Aradu.5NW8W	as_abio, ad_abio, as_cross, as_bio, ad_bio
Aradu.5RD5S	as_abio, ad_abio, as_cross, as_bio, ad_bio
Aradu.5YT3D	as_abio, ad_abio, as_cross, as_bio, ad_bio
Aradu.63LR3	as_abio, ad_abio, as_cross, as_bio, ad_bio
Aradu.64B3S	as_abio, ad_abio, as_cross, as_bio, ad_bio
Aradu.652QS	as_abio, ad_abio, as_cross, as_bio, ad_bio
Aradu.65Y8V	as_abio, ad_abio, as_cross, as_bio, ad_bio
Aradu.65ZNS	as_abio, ad_abio, as_cross, as_bio, ad_bio
Aradu.69JAE	as_abio, as_cross, as_bio
Aradu.69MJ9	as_abio, ad_abio, as_cross, as_bio, ad_bio
Aradu.6CW5S	as_abio, ad_abio, as_cross, as_bio, ad_bio
Aradu.6DE4A	as_abio, ad_abio, as_cross, as_bio, ad_bio
Aradu.6EF2H	as_abio, as_cross, as_bio, ad_bio
Aradu.6F1MK	as_abio, ad_abio, as_cross, as_bio, ad_bio
Aradu.6F8B8	as_abio, ad_abio, as_cross, as_bio, ad_bio
Aradu.6H2SR	as_abio, ad_abio, as_cross, as_bio, ad_bio
Aradu.6K81G	as_abio, ad_abio, as_cross, as_bio, ad_bio
Aradu.6L1EN	as_abio, ad_abio, as_cross, as_bio, ad_bio
Aradu.6L7FC	as_abio, ad_abio, as_cross, as_bio, ad_bio
Aradu.6LZ7W	as_abio, ad_abio, as_cross, as_bio, ad_bio
Aradu.6XT4Y	as_abio, ad_abio, as_cross, as_bio, ad_bio
Aradu.70DQ7	as_abio, ad_abio, as_cross, as_bio, ad_bio
Aradu.70NQH	as_abio, ad_abio, as_cross, as_bio, ad_bio	as_abio, ad_abio, as_cross
Aradu.70V2V	as_abio, ad_abio, as_cross, as_bio, ad_bio
Aradu.727T6	as_abio, ad_abio, as_cross, as_bio, ad_bio
Aradu.72UR5	as_abio, ad_abio, as_cross, as_bio, ad_bio
Aradu.75FTU	as_abio, ad_abio, as_cross, as_bio, ad_bio
Aradu.77IXI	as_abio, ad_abio, as_cross, as_bio, ad_bio
Aradu.7I2FT	as_abio, as_cross, as_bio
Aradu.7U2L1	as_abio, ad_abio, as_cross, as_bio, ad_bio	as_cross
Aradu.7U79X	as_abio, ad_abio, as_cross, as_bio
Aradu.7X3H5	as_abio, ad_abio, as_bio
Aradu.7X7M7	as_abio, ad_abio, as_cross, as_bio, ad_bio
Aradu.7Y21L	as_abio, ad_abio, as_cross, as_bio, ad_bio
Aradu.80TC2	as_abio, as_cross, as_bio, ad_bio
Aradu.84J55	as_abio, ad_abio, as_cross, as_bio, ad_bio
Aradu.85HS9	as_abio, ad_abio, as_cross, as_bio, ad_bio
Aradu.8764I	as_abio, as_cross, as_bio	as_abio, ad_abio, as_cross
Aradu.87CKY	as_abio, as_cross, as_bio
Aradu.89NJH	as_abio, as_bio	as_cross
Aradu.8D6KF	as_abio, ad_abio, as_cross, as_bio, ad_bio
Aradu.8ET3H	as_abio, ad_abio, as_cross, as_bio, ad_bio
Aradu.8KC7P	as_abio, ad_abio, as_cross, as_bio, ad_bio	as_bio, ad_bio
Aradu.8QX2U	as_abio, ad_abio, as_cross, as_bio, ad_bio	as_abio, ad_abio
Aradu.8S7Z9	as_abio, ad_abio, as_cross, as_bio, ad_bio
Aradu.8UL0Z	as_abio, ad_abio, as_cross, as_bio, ad_bio
Aradu.8UL46	as_abio, ad_abio, as_cross, as_bio, ad_bio	as_cross
Aradu.901R7	as_abio, ad_abio, as_cross, as_bio, ad_bio	as_abio, ad_abio, as_cross
Aradu.91M7P	as_abio, ad_abio, as_cross, as_bio, ad_bio
Aradu.91QLQ	as_abio, ad_abio, as_cross, as_bio	as_cross
Aradu.92KLI	as_abio, ad_abio, as_cross, as_bio, ad_bio
Aradu.92WMB	as_abio, ad_abio, as_cross, as_bio, ad_bio
Aradu.984VI	as_abio, ad_abio, as_cross, as_bio, ad_bio
Aradu.988BI	as_abio, ad_abio, as_cross, as_bio, ad_bio
Aradu.9AG99	as_abio, ad_abio, as_cross, as_bio, ad_bio	as_cross
Aradu.9D33T	as_abio, ad_abio, as_cross, as_bio, ad_bio
Aradu.9H4V1	as_abio, ad_abio, as_cross, as_bio, ad_bio
Aradu.9K3NU	as_abio, as_cross, as_bio, ad_bio
Aradu.9M0EU	as_abio, ad_abio, as_cross, as_bio, ad_bio
Aradu.9Z5HY	as_abio, ad_abio, as_cross, as_bio, ad_bio
Aradu.A0QTH	as_abio, ad_abio, as_cross, as_bio, ad_bio
Aradu.A0SRT	as_abio, ad_abio, as_cross, as_bio, ad_bio
Aradu.A1Z9G	as_abio, as_cross, as_bio
Aradu.A52BE	as_abio, ad_abio, as_cross, as_bio, ad_bio
Aradu.A8YRW	as_abio, ad_abio, as_cross, as_bio, ad_bio
Aradu.A9RVD	as_abio, ad_abio, as_cross, as_bio, ad_bio	as_cross, as_bio, ad_bio
Aradu.A9U3A	as_abio, ad_abio, as_cross, as_bio, ad_bio
Aradu.ACM7F	as_abio, as_cross, as_bio	as_abio, ad_abio
Aradu.AHC75	as_abio, ad_abio, as_cross, as_bio, ad_bio
Aradu.AP712	as_abio, ad_abio, as_cross, as_bio, ad_bio
Aradu.APN6M	as_abio, ad_abio, as_cross, as_bio, ad_bio
Aradu.ARU8D	as_abio, ad_abio, as_cross, as_bio, ad_bio
Aradu.AX7JB	as_abio, ad_abio, as_cross, as_bio, ad_bio
Aradu.B6KWA	as_abio, ad_abio, as_cross, as_bio, ad_bio
Aradu.BD7TG	as_abio, ad_abio, as_cross, as_bio, ad_bio
Aradu.BE233	as_abio, ad_abio, as_cross, as_bio, ad_bio
Aradu.BL5MT	as_abio, as_cross, as_bio, ad_bio	as_cross
Aradu.BP1R0	as_abio, ad_abio, as_cross, as_bio, ad_bio
Aradu.BS4CZ	as_abio, ad_abio, as_cross, as_bio, ad_bio
Aradu.BV95P	as_abio, ad_abio, as_cross, as_bio, ad_bio
Aradu.BY9ZJ	as_abio, ad_abio, as_cross, as_bio, ad_bio
Aradu.BYP3X	as_abio, ad_abio, as_cross, as_bio, ad_bio	as_abio, ad_abio
Aradu.C4KGF	as_abio, ad_abio, as_cross, as_bio, ad_bio	as_bio, ad_bio
Aradu.C7C1R	as_abio, ad_abio, as_cross, as_bio, ad_bio
Aradu.C8QG6	as_abio, ad_abio, as_cross, as_bio, ad_bio
Aradu.CAT7T	as_abio, ad_abio, as_cross, as_bio, ad_bio
Aradu.CBZ5I	as_abio, ad_abio, as_cross, as_bio, ad_bio
Aradu.CF5LY	as_abio, ad_abio, as_cross, as_bio, ad_bio
Aradu.CG6TY	as_abio, as_cross, as_bio	as_cross
Aradu.CHD0U	as_abio, ad_abio, as_cross, as_bio	as_cross, as_bio, ad_bio
Aradu.CMV07	as_abio, ad_abio, as_cross, as_bio, ad_bio	as_cross
Aradu.CN1WR	as_abio, ad_abio, as_cross, as_bio, ad_bio
Aradu.CNT80	as_abio, ad_abio, as_cross, as_bio, ad_bio
Aradu.CQY86	as_abio, as_cross, as_bio
Aradu.CW6KA	as_abio, ad_abio, as_cross, as_bio, ad_bio
Aradu.D3RAM	as_abio, ad_abio, as_cross, as_bio, ad_bio
Aradu.D9GPH	as_abio, ad_abio, as_cross, as_bio, ad_bio
Aradu.DA8PQ	as_abio, ad_abio, as_cross, as_bio, ad_bio
Aradu.DP3VK	as_abio, ad_abio, as_cross, as_bio, ad_bio
Aradu.DY6GW	as_abio, ad_abio, as_cross, as_bio, ad_bio	as_abio, ad_abio
Aradu.E0Q62	as_abio, as_cross, as_bio, ad_bio	as_cross
Aradu.E36SP	as_abio, ad_abio, as_cross, as_bio, ad_bio
Aradu.E4VZP	as_abio, ad_abio, as_cross, as_bio
Aradu.E557A	as_abio, ad_abio, as_cross, as_bio, ad_bio
Aradu.E5Z26	as_abio, ad_abio, as_cross, as_bio, ad_bio
Aradu.E6BP0	as_abio, ad_abio, as_cross, as_bio
Aradu.E9P6L	as_abio, as_cross, as_bio	as_cross
Aradu.ED9QM	as_abio, ad_abio, as_cross, as_bio, ad_bio
Aradu.EGL90	as_abio, ad_abio, as_cross, as_bio, ad_bio
Aradu.EN15H	as_abio, ad_abio, as_cross, as_bio, ad_bio	as_cross
Aradu.ES0AP	as_abio, ad_abio, as_cross, as_bio, ad_bio
Aradu.ES4A3	as_abio, ad_abio, as_bio
Aradu.EVU80	as_abio, ad_abio, as_cross, as_bio, ad_bio
Aradu.EW6JK	as_abio, ad_abio, as_cross, as_bio, ad_bio
Aradu.EZU9P	as_abio, ad_abio, as_cross, as_bio	as_cross
Aradu.F1FNP	as_abio, ad_abio, as_cross, as_bio, ad_bio
Aradu.F5BID	as_abio, ad_abio, as_cross, as_bio, ad_bio
Aradu.F84KR	as_abio, ad_abio, as_cross, as_bio, ad_bio
Aradu.F99CN	as_abio, ad_abio, as_cross, as_bio, ad_bio
Aradu.FFY3F	as_abio, ad_abio, as_cross, as_bio, ad_bio	as_abio, ad_abio, as_cross
Aradu.FM0MF	as_abio, as_cross, as_bio, ad_bio	as_cross
Aradu.FP0C1	as_abio, ad_abio, as_cross, as_bio, ad_bio	as_abio, ad_abio
Aradu.FX2II	as_abio, ad_abio, as_cross, as_bio, ad_bio	as_abio, ad_abio, as_cross
Aradu.G3S98	as_abio, ad_abio, as_cross, as_bio, ad_bio	as_cross
Aradu.G4VEH	as_abio, ad_abio, as_cross, as_bio, ad_bio
Aradu.G6DKU	as_abio, ad_abio, as_cross, as_bio, ad_bio
Aradu.GDY0H	as_abio, ad_abio, as_cross, as_bio, ad_bio
Aradu.GH8FF	as_abio, ad_abio, as_cross, as_bio	as_cross
Aradu.GHV73	as_abio, ad_abio, as_cross, as_bio, ad_bio
Aradu.GL7L0	as_abio, as_cross, as_bio, ad_bio
Aradu.GVA21	as_abio, ad_abio, as_cross, as_bio, ad_bio	as_cross
Aradu.H1R88	as_abio, as_cross, as_bio
Aradu.H4AN4	as_abio, ad_abio, as_cross, as_bio, ad_bio
Aradu.H50Y7	as_abio, ad_abio, as_cross, as_bio, ad_bio
Aradu.H5I2N	as_abio, ad_abio, as_cross, as_bio
Aradu.H6PSY	as_abio, ad_abio, as_cross, as_bio, ad_bio
Aradu.H7CID	as_abio, ad_abio, as_cross, as_bio, ad_bio
Aradu.H9JAG	as_abio, as_cross, as_bio
Aradu.HA8T0	as_abio, ad_abio, as_cross, as_bio
Aradu.HGJ4G	as_abio, ad_abio, as_cross, as_bio, ad_bio
Aradu.HRK7G	as_abio, ad_abio, as_cross, as_bio, ad_bio
Aradu.HT20E	as_abio, ad_abio, as_cross, as_bio, ad_bio
Aradu.HTL4X	as_abio, ad_abio, as_cross, as_bio, ad_bio
Aradu.HUM2K	as_abio, ad_abio, as_cross, as_bio, ad_bio
Aradu.HW67P	as_abio, ad_abio, as_cross, as_bio, ad_bio
Aradu.I11U5	as_abio, as_cross, as_bio
Aradu.I1BCI	as_abio, ad_abio, as_cross, as_bio, ad_bio	as_abio, ad_abio
Aradu.I69M4	as_abio, ad_abio, as_cross, as_bio, ad_bio
Aradu.IGN4H	as_abio, ad_abio, as_cross, as_bio, ad_bio
Aradu.IKV4V	as_abio, ad_abio, as_cross, as_bio, ad_bio	as_abio, ad_abio
Aradu.IS31N	as_abio, ad_abio, as_cross, as_bio, ad_bio
Aradu.ISW95	as_abio, ad_abio, as_cross, as_bio, ad_bio
Aradu.IV83Q	as_abio, ad_abio, as_cross, as_bio, ad_bio
Aradu.J21EA	as_abio, as_cross, as_bio, ad_bio
Aradu.J2RFS	as_abio, ad_abio, as_cross, as_bio, ad_bio
Aradu.J4Z1M	as_abio, ad_abio, as_cross, as_bio, ad_bio
Aradu.J807R	as_abio, ad_abio, as_cross, as_bio, ad_bio
Aradu.J80PY	as_abio, ad_abio, as_cross, as_bio, ad_bio	as_abio, ad_abio
Aradu.J8ZP8	as_abio, ad_abio, as_cross, as_bio, ad_bio
Aradu.J9SSP	as_abio, ad_abio, as_cross, as_bio, ad_bio
Aradu.JC32L	as_abio, ad_abio, as_cross, as_bio, ad_bio	as_cross
Aradu.JF3WA	as_abio, ad_abio, as_cross, as_bio, ad_bio	as_cross
Aradu.JH5V3	as_abio, ad_abio, as_cross, as_bio, ad_bio
Aradu.JI7QV	as_abio, ad_abio, as_cross, as_bio, ad_bio
Aradu.JLT7Z	as_abio, as_cross, as_bio	as_cross
Aradu.JMZ0B	as_abio, ad_abio, as_cross, as_bio, ad_bio
Aradu.JNZ5A	as_abio, ad_abio, as_cross, as_bio, ad_bio
Aradu.JU0CS	as_abio, ad_abio, as_cross, as_bio, ad_bio	as_cross
Aradu.JV1RL	as_abio, ad_abio, as_cross, as_bio, ad_bio	as_cross
Aradu.K2GMJ	as_abio, ad_abio, as_cross, as_bio, ad_bio
Aradu.K3CEF	as_abio, ad_abio, as_cross, as_bio, ad_bio	as_abio, ad_abio
Aradu.K3KYD	as_abio, ad_abio, as_cross, as_bio, ad_bio
Aradu.K7USP	as_abio, ad_abio, as_cross, as_bio, ad_bio	as_abio, ad_abio
Aradu.K952B	as_abio, as_cross, as_bio
Aradu.KBD84	as_abio, ad_abio, as_cross, as_bio, ad_bio
Aradu.KHJ4B	as_abio, ad_abio, as_cross, as_bio, ad_bio	as_abio, ad_abio, as_cross
Aradu.KKM6D	as_abio, ad_abio, as_cross, as_bio, ad_bio
Aradu.KQ3G2	as_abio, ad_abio, as_cross, as_bio, ad_bio
Aradu.KRZ23	as_abio, ad_abio, as_cross, as_bio, ad_bio
Aradu.KV0LC	as_abio, ad_abio, as_cross, as_bio, ad_bio
Aradu.KV87W	as_abio, ad_abio, as_cross, as_bio, ad_bio
Aradu.KZ80F	as_abio, ad_abio, as_cross, as_bio, ad_bio
Aradu.L36I7	as_abio, ad_abio, as_cross, as_bio, ad_bio
Aradu.L7JC3	as_abio, ad_abio, as_cross, as_bio, ad_bio
Aradu.L7RKI	as_abio, as_cross, as_bio
Aradu.L8GV9	as_abio, ad_abio, as_cross, as_bio, ad_bio	as_cross
Aradu.L9ADM	as_abio, as_cross, as_bio, ad_bio
Aradu.L9SJ9	as_abio, ad_abio, as_cross, as_bio, ad_bio
Aradu.LB9V5	as_abio, ad_abio, as_cross, as_bio, ad_bio
Aradu.LE082	as_abio, ad_abio, as_cross, as_bio, ad_bio	as_abio, ad_abio
Aradu.LP0UW	as_abio, ad_abio, as_cross, as_bio, ad_bio
Aradu.LPP00	as_abio, ad_abio, as_cross, as_bio, ad_bio
Aradu.LQH2Y	as_abio, ad_abio, as_cross, as_bio, ad_bio
Aradu.M0G4Q	as_abio, as_cross, as_bio
Aradu.M35ZU	as_abio, ad_abio, as_cross, as_bio, ad_bio
Aradu.M394X	as_abio, as_cross, as_bio
Aradu.M3QT7	as_abio, ad_abio, as_cross, as_bio, ad_bio	as_cross
Aradu.M3YBN	as_abio, ad_abio, as_cross, as_bio, ad_bio
Aradu.M530F	as_abio, ad_abio, as_cross, as_bio, ad_bio
Aradu.M6FRQ	as_abio, as_cross, as_bio
Aradu.M8A70	as_abio, ad_abio, as_cross, as_bio, ad_bio
Aradu.M98NK	as_abio, as_cross, as_bio
Aradu.M9DQQ	as_abio, ad_abio, as_cross, as_bio, ad_bio
Aradu.MA9EX	as_abio, ad_abio, as_cross, as_bio, ad_bio
Aradu.MBB01	as_abio, ad_abio, as_cross, as_bio, ad_bio
Aradu.MF1N2	as_abio, ad_abio, as_cross, as_bio, ad_bio
Aradu.MIZ18	as_abio, as_cross, as_bio, ad_bio	as_cross
Aradu.MME7S	as_abio, ad_abio, as_cross, as_bio, ad_bio
Aradu.MQ8BQ	as_abio, ad_abio, as_cross, as_bio, ad_bio
Aradu.MS83L	as_abio, as_bio
Aradu.MT30J	as_abio, as_bio	as_bio, ad_bio
Aradu.MTN2C	as_abio, as_cross, as_bio, ad_bio
Aradu.MVE3X	as_abio, ad_abio, as_cross, as_bio, ad_bio
Aradu.MXB02	as_abio, ad_abio, as_cross, as_bio, ad_bio
Aradu.N3TMI	as_abio, ad_abio, as_cross, as_bio, ad_bio
Aradu.N4NAQ	as_abio, ad_abio, as_cross, as_bio, ad_bio
Aradu.N76GN	as_abio, ad_abio, as_cross, as_bio, ad_bio
Aradu.NBA8B	as_abio, ad_abio, as_cross, as_bio, ad_bio	as_abio, ad_abio, as_cross
Aradu.NKE3U	as_abio, ad_abio, as_cross, as_bio, ad_bio	as_cross
Aradu.NP782	as_abio, ad_abio, as_cross, as_bio, ad_bio	as_cross
Aradu.NQC6T	as_abio, ad_abio, as_cross, as_bio
Aradu.NS10G	as_abio, as_cross, as_bio
Aradu.NW6D6	as_abio, ad_abio, as_cross, as_bio, ad_bio
Aradu.NYP4Z	as_abio, ad_abio, as_cross, as_bio, ad_bio	as_abio, ad_abio, as_cross, as_bio, ad_bio
Aradu.NZ6TR	as_abio, ad_abio, as_cross, as_bio, ad_bio
Aradu.P0FWN	as_abio, as_bio
Aradu.P2ENM	as_abio, ad_abio, as_cross, as_bio, ad_bio
Aradu.P6AFP	as_abio, ad_abio, as_cross, as_bio, ad_bio
Aradu.P7ZSV	as_abio, ad_abio, as_cross, as_bio, ad_bio
Aradu.P9CN5	as_abio, ad_abio, as_cross, as_bio, ad_bio
Aradu.PG6MB	as_abio, ad_abio, as_cross, as_bio, ad_bio	as_abio, ad_abio
Aradu.PJL9E	as_abio, ad_abio, as_cross, as_bio	as_cross
Aradu.PUJ92	as_abio, ad_abio, as_cross, as_bio, ad_bio
Aradu.Q04UM	as_abio, ad_abio, as_cross, as_bio, ad_bio
Aradu.Q3HQI	as_abio, ad_abio, as_cross, as_bio, ad_bio	as_abio, ad_abio, as_cross
Aradu.Q6PYQ	as_abio, ad_abio, as_cross, as_bio, ad_bio
Aradu.Q7508	as_abio, ad_abio, as_cross, as_bio, ad_bio
Aradu.Q8LAU	as_abio, ad_abio, as_cross, as_bio, ad_bio	as_bio, ad_bio
Aradu.Q9PWZ	as_abio, ad_abio, as_cross, as_bio, ad_bio
Aradu.QCF5U	as_abio, ad_abio, as_cross, as_bio, ad_bio
Aradu.QCH6Q	as_abio, ad_abio, as_cross, as_bio, ad_bio
Aradu.QL2WJ	as_abio, ad_abio, as_cross, as_bio
Aradu.QQF2S	as_abio, ad_abio, as_cross, as_bio, ad_bio
Aradu.QR8IL	as_abio, ad_abio, as_cross, as_bio, ad_bio
Aradu.QY7CX	as_abio, as_cross, as_bio	as_cross
Aradu.QZS0Y	as_abio, ad_abio, as_cross, as_bio, ad_bio	as_bio, ad_bio
Aradu.R93S8	as_abio, ad_abio, as_cross, as_bio, ad_bio
Aradu.RCK6Q	as_abio, ad_abio, as_cross, as_bio, ad_bio
Aradu.RG8ZZ	as_abio, ad_abio, as_cross, as_bio, ad_bio
Aradu.RL1TN	as_abio, as_bio
Aradu.RL5KC	as_abio, ad_abio, as_cross, as_bio, ad_bio
Aradu.RLV26	as_abio, ad_abio, as_cross, as_bio, ad_bio	as_abio, ad_abio
Aradu.RM6AF	as_abio, ad_abio, as_cross, as_bio, ad_bio
Aradu.RQT3K	as_abio, as_cross, as_bio
Aradu.RS38S	as_abio, ad_abio, as_cross, as_bio, ad_bio
Aradu.RS6VM	as_abio, ad_abio, as_cross, as_bio, ad_bio
Aradu.RT9LH	as_abio, ad_abio, as_cross, as_bio	as_cross
Aradu.RV5FT	as_abio, as_cross, as_bio
Aradu.RW91L	as_abio, ad_abio, as_cross, as_bio, ad_bio
Aradu.RY9YC	as_abio, ad_abio, as_cross, as_bio, ad_bio	as_cross
Aradu.S3V0F	as_abio, ad_abio, as_cross, as_bio, ad_bio
Aradu.S5PR2	as_abio, ad_abio, as_cross, as_bio, ad_bio
Aradu.S5T1J	as_abio, ad_abio, as_cross, as_bio, ad_bio	as_cross
Aradu.S7CZ4	as_abio, ad_abio, as_cross, as_bio, ad_bio	as_abio, ad_abio, as_cross
Aradu.S94H9	as_abio, ad_abio, as_cross, as_bio, ad_bio	as_cross
Aradu.S9I0Z	as_abio, ad_abio, as_cross, as_bio
Aradu.SBA69	as_abio, ad_abio, as_cross, as_bio, ad_bio
Aradu.SC5U0	as_abio, ad_abio, as_cross, as_bio, ad_bio
Aradu.SGG9Q	as_abio, ad_abio, as_cross, as_bio, ad_bio
Aradu.SJK47	as_abio, ad_abio, as_cross, as_bio, ad_bio
Aradu.SM8ND	as_abio, ad_abio, as_cross, as_bio
Aradu.SU2PF	as_abio, ad_abio, as_cross, as_bio, ad_bio	as_cross
Aradu.SUY1C	as_abio, ad_abio, as_cross, as_bio
Aradu.T0KLB	as_abio, ad_abio, as_cross, as_bio, ad_bio
Aradu.T0LCK	as_abio, as_cross, as_bio, ad_bio
Aradu.T2T8X	as_abio, ad_abio, as_cross, as_bio, ad_bio
Aradu.T2XD3	as_abio, ad_abio, as_cross, as_bio, ad_bio	as_abio, ad_abio
Aradu.T428I	as_abio, ad_abio, as_cross, as_bio, ad_bio	as_cross
Aradu.T6EFY	as_abio, ad_abio, as_cross, as_bio, ad_bio
Aradu.T6JIG	as_abio, ad_abio, as_cross, as_bio, ad_bio
Aradu.T9CQ4	as_abio, ad_abio, as_cross, as_bio, ad_bio	as_cross, as_bio, ad_bio
Aradu.T9JQ9	as_abio, ad_abio, as_cross, as_bio, ad_bio
Aradu.TDW2C	as_abio, ad_abio, as_cross, as_bio, ad_bio
Aradu.U2CNG	as_abio, ad_abio, as_cross, as_bio, ad_bio	as_cross
Aradu.U2UP6	as_abio, ad_abio, as_cross, as_bio, ad_bio
Aradu.U2WMP	as_abio, ad_abio, as_cross, as_bio, ad_bio
Aradu.U51AH	as_abio, ad_abio, as_cross, as_bio, ad_bio	as_bio, ad_bio
Aradu.U5BKD	as_abio, as_bio
Aradu.U6WKW	as_abio, ad_abio, as_cross, as_bio	as_abio, ad_abio
Aradu.U8CR2	as_abio, as_cross, as_bio
Aradu.U9VMD	as_abio, as_cross, as_bio
Aradu.UCK5W	as_abio, ad_abio, as_cross, as_bio, ad_bio
Aradu.UH61L	as_abio, as_cross, as_bio
Aradu.UHE6M	as_abio, ad_abio, as_cross, as_bio, ad_bio
Aradu.UI2V7	as_abio, ad_abio, as_cross, as_bio, ad_bio
Aradu.UPY7V	as_abio, as_cross, as_bio	as_cross
Aradu.UQ5FW	as_abio, ad_abio, as_cross, as_bio, ad_bio	as_cross
Aradu.US7IX	as_abio, ad_abio, as_cross, as_bio, ad_bio
Aradu.UW0DX	as_abio, ad_abio, as_cross, as_bio, ad_bio
Aradu.UY4VZ	as_abio, as_cross, as_bio
Aradu.V27ML	as_abio, ad_abio, as_cross, as_bio, ad_bio
Aradu.V2AUT	as_abio, ad_abio, as_cross, as_bio, ad_bio
Aradu.V2M80	as_abio, ad_abio, as_cross, as_bio, ad_bio	as_cross
Aradu.V3I9N	as_abio, ad_abio, as_cross, as_bio, ad_bio	as_cross
Aradu.V3JVM	as_abio, ad_abio, as_cross, as_bio, ad_bio
Aradu.V66GG	as_abio, ad_abio, as_cross, as_bio, ad_bio	as_abio, ad_abio, as_cross
Aradu.V74N3	as_abio, ad_abio, as_cross, as_bio, ad_bio	as_cross
Aradu.V912X	as_abio, ad_abio, as_cross, as_bio, ad_bio
Aradu.VG1P2	as_abio, ad_abio, as_cross, as_bio, ad_bio	as_abio, ad_abio
Aradu.VG2T5	as_abio, as_cross, as_bio
Aradu.VHZ9R	as_abio, ad_abio, as_cross, as_bio, ad_bio
Aradu.VM6LR	as_abio, ad_abio, as_cross, as_bio, ad_bio	as_cross
Aradu.VNB3V	as_abio, ad_abio, as_cross, as_bio, ad_bio	as_cross
Aradu.VS638	as_abio, ad_abio, as_cross, as_bio, ad_bio
Aradu.VY56E	as_abio, ad_abio, as_cross, as_bio
Aradu.W2SK2	as_abio, ad_abio, as_cross, as_bio, ad_bio
Aradu.W45TC	as_abio, ad_abio, as_cross, as_bio, ad_bio
Aradu.W4FQN	as_abio, ad_abio, as_cross, as_bio, ad_bio
Aradu.W89NN	as_abio, ad_abio, as_cross, as_bio, ad_bio
Aradu.W8AID	as_abio, ad_abio, as_cross, as_bio, ad_bio	as_abio, ad_abio
Aradu.WC0YR	as_abio, as_cross, as_bio, ad_bio
Aradu.WF1J3	as_abio, as_cross, as_bio, ad_bio
Aradu.WJE4B	as_abio, ad_abio, as_cross, as_bio, ad_bio
Aradu.WLM92	as_abio, ad_abio, as_cross, as_bio, ad_bio
Aradu.WUW36	as_abio, as_cross, as_bio, ad_bio	as_cross
Aradu.X0LHP	as_abio, ad_abio, as_cross, as_bio, ad_bio
Aradu.X1LBW	as_abio, ad_abio, as_cross, as_bio, ad_bio	as_bio, ad_bio
Aradu.X2T4X	as_abio, ad_abio, as_cross, as_bio, ad_bio
Aradu.X3GS1	as_abio, as_cross, as_bio, ad_bio
Aradu.X4RP7	as_abio, ad_abio, as_cross, as_bio, ad_bio
Aradu.X4SSF	as_abio, ad_abio, as_cross, as_bio, ad_bio
Aradu.X4SUB	as_abio, ad_abio, as_cross, as_bio, ad_bio
Aradu.X98SB	as_abio, as_cross, as_bio
Aradu.XA326	as_abio, ad_abio, as_cross, as_bio, ad_bio
Aradu.XBR9P	as_abio, as_cross, as_bio, ad_bio	as_cross
Aradu.XD00E	as_abio, ad_abio, as_cross, as_bio, ad_bio
Aradu.XE1XQ	as_abio, ad_abio, as_cross, as_bio, ad_bio
Aradu.XH8CM	as_abio, ad_abio, as_cross, as_bio, ad_bio
Aradu.XJZ89	as_abio, ad_abio, as_cross, as_bio, ad_bio
Aradu.XQ725	as_abio, as_cross, as_bio, ad_bio
Aradu.XSB36	as_abio, ad_abio, as_cross, as_bio, ad_bio
Aradu.XUN74	as_abio, as_cross, as_bio	as_abio, ad_abio, as_cross, as_bio, ad_bio
Aradu.XWB1G	as_abio, ad_abio, as_cross, as_bio, ad_bio
Aradu.XX57T	as_abio, as_cross, as_bio
Aradu.XZ2EW	as_abio, ad_abio, as_cross, as_bio, ad_bio
Aradu.Y096Z	as_abio, ad_abio, as_cross, as_bio, ad_bio	as_abio, ad_abio
Aradu.Y2B0V	as_abio, ad_abio, as_cross, as_bio, ad_bio
Aradu.Y6MST	as_abio, ad_abio, as_cross, as_bio, ad_bio
Aradu.YB498	as_abio, ad_abio, as_cross, as_bio, ad_bio
Aradu.YG7ID	as_abio, ad_abio, as_cross, as_bio, ad_bio	as_cross
Aradu.YPK4Q	as_abio, ad_abio, as_cross, as_bio, ad_bio
Aradu.YTJ16	as_abio, ad_abio, as_cross, as_bio, ad_bio
Aradu.Z17B7	as_abio, ad_abio, as_cross, as_bio, ad_bio
Aradu.Z1AGZ	as_abio, ad_abio, as_cross, as_bio, ad_bio
Aradu.Z3KTB	as_abio, ad_abio, as_cross, as_bio, ad_bio
Aradu.Z4NMT	as_abio, ad_abio, as_cross, as_bio, ad_bio
Aradu.Z5Y7Q	as_abio, ad_abio, as_cross, as_bio, ad_bio
Aradu.Z63IU	as_abio, as_cross, as_bio, ad_bio
Aradu.Z6X40	as_abio, ad_abio, as_cross, as_bio, ad_bio
Aradu.Z7RX2	as_abio, ad_abio, as_cross, as_bio, ad_bio
Aradu.Z8S1A	as_abio, ad_abio, as_cross, as_bio, ad_bio
Aradu.ZAK9S	as_abio, ad_abio, as_cross, as_bio, ad_bio	as_abio, ad_abio, as_bio, ad_bio
Aradu.ZB530	as_abio, ad_abio, as_cross, as_bio, ad_bio
Aradu.ZCK34	as_abio, ad_abio, as_cross, as_bio, ad_bio	as_cross
Aradu.ZF48W	as_abio, ad_abio, as_cross, as_bio, ad_bio
Aradu.ZF76E	as_abio, ad_abio, as_cross, as_bio, ad_bio
Aradu.ZLX26	as_abio, ad_abio, as_cross, as_bio, ad_bio
Aradu.ZSH04	as_abio, ad_abio, as_cross, as_bio, ad_bio
Aradu.ZUK5J	as_abio, ad_abio, as_cross, as_bio, ad_bio
Aradu.ZY3JK	as_abio, ad_abio, as_cross, as_bio, ad_bio
Aradu.ZY91A	as_abio, ad_abio, as_cross, as_bio, ad_bio
Aradu.000JC	as_abio, ad_abio, as_cross, as_bio, ad_bio
Aradu.029LX	as_abio, ad_abio, as_cross, as_bio, ad_bio
Aradu.03GSH	as_abio, ad_abio, as_cross, as_bio, ad_bio
Aradu.045XZ	as_abio, ad_abio, as_cross, as_bio, ad_bio
Aradu.054T2	ad_abio, as_bio	as_abio, ad_abio
Aradu.05B34	as_abio, ad_abio, as_cross, as_bio, ad_bio
Aradu.067MN	as_abio, ad_abio, as_cross, as_bio, ad_bio	as_abio, ad_abio
Aradu.06C7F	as_abio, ad_abio, as_bio, ad_bio
Aradu.06L51	as_abio, ad_abio, as_cross, as_bio, ad_bio	as_abio, ad_abio
Aradu.09F8M	as_abio, ad_abio, as_cross, as_bio, ad_bio
Aradu.0AM2X	as_abio, ad_abio, as_cross, as_bio, ad_bio
Aradu.0C0UQ	ad_abio, as_bio
Aradu.0D4Z0	as_abio, ad_abio, as_cross, as_bio, ad_bio
Aradu.0E2FW	ad_abio, as_bio
Aradu.0F2PN	as_abio, ad_abio, as_bio, ad_bio
Aradu.0G778	ad_abio, as_cross, as_bio, ad_bio	as_cross
Aradu.0H65T	as_abio, ad_abio, as_cross, as_bio, ad_bio
Aradu.0IA9Z	ad_abio, as_bio, ad_bio
Aradu.0KU3F	as_abio, ad_abio, as_cross, as_bio, ad_bio	as_abio, ad_abio
Aradu.0M33I	as_abio, ad_abio, as_cross, as_bio, ad_bio
Aradu.0M8MM	as_abio, ad_abio, as_cross, as_bio, ad_bio
Aradu.0NR7F	as_abio, ad_abio, as_cross, as_bio, ad_bio
Aradu.0P34X	as_abio, ad_abio, as_cross, as_bio, ad_bio
Aradu.0Q088	as_abio, ad_abio, as_cross, as_bio, ad_bio
Aradu.0SM3T	as_abio, ad_abio, as_cross, as_bio, ad_bio
Aradu.0V0CY	as_abio, ad_abio, as_cross, as_bio, ad_bio
Aradu.0VM7C	as_abio, ad_abio, as_cross, as_bio, ad_bio
Aradu.0YP72	as_abio, ad_abio, as_cross, as_bio, ad_bio
Aradu.0ZE66	as_abio, ad_abio, as_cross, as_bio, ad_bio	as_abio, ad_abio
Aradu.0ZW4V	as_abio, ad_abio, as_cross, as_bio, ad_bio
Aradu.105GZ	ad_abio, as_bio, ad_bio
Aradu.119MD	as_abio, ad_abio, as_cross, as_bio, ad_bio
Aradu.127S2	as_abio, ad_abio, as_cross, as_bio, ad_bio
Aradu.12LHJ	ad_abio, as_bio
Aradu.13QFQ	as_abio, ad_abio, as_cross, as_bio, ad_bio
Aradu.14D84	as_abio, ad_abio, as_cross, as_bio, ad_bio
Aradu.15MGK	as_abio, ad_abio, as_cross, as_bio, ad_bio
Aradu.17F9I	as_abio, ad_abio, as_cross, as_bio, ad_bio	as_abio, ad_abio
Aradu.191FQ	ad_abio, as_bio
Aradu.1BK65	as_abio, ad_abio, as_cross, as_bio, ad_bio
Aradu.1C52J	as_abio, ad_abio, as_cross, as_bio, ad_bio
Aradu.1E8ZG	as_abio, ad_abio, as_cross, as_bio, ad_bio
Aradu.1F9AB	as_abio, ad_abio, as_cross, as_bio, ad_bio
Aradu.1LG94	ad_abio, as_bio	as_bio, ad_bio
Aradu.1P8MD	as_abio, ad_abio, as_cross, as_bio, ad_bio	as_abio, ad_abio
Aradu.1PQ55	ad_abio, as_cross, as_bio, ad_bio
Aradu.1RY6X	as_abio, ad_abio, as_cross, as_bio, ad_bio
Aradu.1TW84	ad_abio, as_bio
Aradu.1UK1U	as_abio, ad_abio, as_cross, as_bio, ad_bio
Aradu.1V5IE	as_abio, ad_abio, as_cross, as_bio, ad_bio
Aradu.200KX	as_abio, ad_abio, as_cross, as_bio, ad_bio
Aradu.2088W	as_abio, ad_abio, as_cross, as_bio, ad_bio
Aradu.20P1E	ad_abio, as_bio
Aradu.20W1Q	as_abio, ad_abio, as_cross, as_bio, ad_bio
Aradu.220PP	ad_abio, as_cross, as_bio, ad_bio
Aradu.22L4T	as_abio, ad_abio, as_cross, as_bio, ad_bio
Aradu.23HHW	as_abio, ad_abio, as_cross, as_bio, ad_bio
Aradu.23UDC	as_abio, ad_abio, as_cross, as_bio, ad_bio
Aradu.24F6S	as_abio, ad_abio, as_cross, as_bio, ad_bio
Aradu.24PJW	as_abio, ad_abio, as_cross, as_bio, ad_bio
Aradu.257BX	as_abio, ad_abio, as_cross, as_bio, ad_bio	as_cross
Aradu.264TN	as_abio, ad_abio, as_cross, as_bio, ad_bio
Aradu.26565	as_abio, ad_abio, as_cross, as_bio, ad_bio
Aradu.267PI	as_abio, ad_abio, as_cross, as_bio, ad_bio
Aradu.27FU2	as_abio, ad_abio, as_cross, as_bio, ad_bio
Aradu.27WDY	ad_abio, as_bio
Aradu.286TN	as_abio, ad_abio, as_cross, as_bio, ad_bio
Aradu.28WLZ	ad_abio, as_bio, ad_bio
Aradu.29ET0	as_abio, ad_abio, as_cross, as_bio, ad_bio
Aradu.29FBT	as_abio, ad_abio, as_cross, as_bio, ad_bio
Aradu.2DL3C	as_abio, ad_abio, as_cross, as_bio, ad_bio
Aradu.2DT95	ad_abio, as_bio, ad_bio
Aradu.2E34B	as_abio, ad_abio, as_cross, as_bio, ad_bio
Aradu.2I595	as_abio, ad_abio, as_bio	as_abio, ad_abio, as_cross, as_bio, ad_bio
Aradu.2JT32	as_abio, ad_abio, as_bio
Aradu.2L5B8	ad_abio, as_bio, ad_bio
Aradu.2LP8R	as_abio, ad_abio, as_cross, as_bio, ad_bio
Aradu.2ML3S	as_abio, ad_abio, as_cross, as_bio, ad_bio
Aradu.2VA5N	as_abio, ad_abio, as_bio
Aradu.2W8YR	ad_abio, as_bio, ad_bio
Aradu.2X0ZQ	as_abio, ad_abio, as_cross, as_bio, ad_bio
Aradu.2X6EM	as_abio, ad_abio, as_cross, as_bio, ad_bio
Aradu.3077T	as_abio, ad_abio, as_cross, as_bio, ad_bio
Aradu.30IM4	as_abio, ad_abio, as_cross, as_bio, ad_bio
Aradu.30QV4	ad_abio, as_bio
Aradu.32DSM	ad_abio, as_bio
Aradu.32KIU	as_abio, ad_abio, as_cross, as_bio, ad_bio
Aradu.32WD6	ad_abio, as_bio
Aradu.34LZV	as_abio, ad_abio, as_cross, as_bio, ad_bio
Aradu.34RNS	as_abio, ad_abio, as_cross, as_bio, ad_bio	as_abio, ad_abio, as_cross
Aradu.351W1	ad_abio, as_bio
Aradu.35VDR	as_abio, ad_abio, as_cross, as_bio, ad_bio
Aradu.366AT	ad_abio, as_bio, ad_bio
Aradu.384WQ	as_abio, ad_abio, as_cross, as_bio, ad_bio
Aradu.38Y8J	ad_abio, as_bio, ad_bio
Aradu.3A1D3	as_abio, ad_abio, as_cross, as_bio, ad_bio
Aradu.3A6ZT	as_abio, ad_abio, as_cross, as_bio, ad_bio
Aradu.3B046	as_abio, ad_abio, as_bio, ad_bio	as_abio, ad_abio
Aradu.3B2AS	ad_abio, as_bio
Aradu.3IT1U	as_abio, ad_abio, as_cross, as_bio, ad_bio	as_cross, as_bio, ad_bio
Aradu.3K1CH	as_abio, ad_abio, as_cross, as_bio, ad_bio	as_abio, ad_abio, as_bio, ad_bio
Aradu.3KF1I	as_abio, ad_abio, as_cross, as_bio, ad_bio	as_abio, ad_abio
Aradu.3LG5X	as_abio, ad_abio, as_cross, as_bio, ad_bio
Aradu.3LU9S	ad_abio, as_bio	as_bio, ad_bio
Aradu.3Q89L	as_abio, ad_abio, as_cross, as_bio, ad_bio
Aradu.3R1A1	as_abio, ad_abio, as_cross, as_bio, ad_bio
Aradu.3VD4A	as_abio, ad_abio, as_cross, as_bio, ad_bio
Aradu.3W0JX	as_abio, ad_abio, as_cross, as_bio, ad_bio	as_cross
Aradu.3W61T	as_abio, ad_abio, as_cross, as_bio, ad_bio	as_abio, ad_abio, as_bio, ad_bio
Aradu.3Y156	ad_abio, as_cross, as_bio, ad_bio
Aradu.4157Y	as_abio, ad_abio, as_cross, as_bio, ad_bio
Aradu.41HRG	as_abio, ad_abio, as_cross, as_bio, ad_bio
Aradu.42FL5	as_abio, ad_abio, as_cross, as_bio, ad_bio
Aradu.43NSJ	ad_abio, as_bio
Aradu.43YMY	as_abio, ad_abio, as_cross, as_bio, ad_bio
[truncated: 8,790 more rows]
