# Supplementary material for: Disentangling Arachis response to biotic and abiotic stress using multi-transcriptomics integration
Source: BMC Plant Biol. 2026 Mar 13;26:728. doi: 10.1186/s12870-026-08551-5 (PMC13101102; doi:10.1186/s12870-026-08551-5)
Supplement: Supplementary file 5 — Supplementary Material 5. Supplementary Table 5. Kolmogorov-Smirnov test p-values for each pair of log2 fold-change cumulative distributions.Stress condition for gene association (specific or shared to all stresses), and the pair of cumulative distributions taken into consideration for the test. bkg = background log2FC distribution, while HIVE and META (meta-analysis) = considered log2FC comes from the gene selection of the corresponding tool [file 12870_2026_8551_MOESM5_ESM.xlsx]

## Sheet: S_Table_5
Supplementary Table 5. Kolmogorov-Smirnov test p-values for each pair of log2FC cumulative distribution.
Stress	Distribution pair	KS test p-value
Meloidogyne arenaria (A. stenosperma)	HIVE/META	0.00221994
Meloidogyne arenaria (A. stenosperma)	HIVE/bkg	0.000224874
Meloidogyne arenaria (A. stenosperma)	META/bkg	0.000120162
Meloidogyne arenaria (A. duranensis)	HIVE/META	1.07008e-12
Meloidogyne arenaria (A. duranensis)	HIVE/bkg	8.44837e-11
Meloidogyne arenaria (A. duranensis)	META/bkg	0.0363843
Drought stress (A. stenosperma)	HIVE/META	6.28118e-05
Drought stress (A. stenosperma)	HIVE/bkg	6.61736e-08
Drought stress (A. stenosperma)	META/bkg	0.00372949
Drought stress (A. duranensis)	HIVE/META	0.0539021
Drought stress (A. duranensis)	HIVE/bkg	3.75191e-06
Drought stress (A. duranensis)	META/bkg	7.85016e-06
M. arenaria + Drought stress (A. stenosperma)	HIVE/META	1.02457e-13
M. arenaria + Drought stress (A. stenosperma)	HIVE/bkg	6.31416e-19
M. arenaria + Drought stress (A. stenosperma)	META/bkg	0.0240558
Shared to all	HIVE/META	0.00129351
Shared to all	HIVE/bkg	0.368188
Shared to all	META/bkg	0.00613403
Stress condition for gene association (specific or shared to all stresses), and the pair of cumulative distributions taken into consideration for the test. bkg = background log2FC distribution, while HIVE and META (meta-analysis) = considered log2FC comes from the gene selection of the corresponding tool.
