# Supplementary material for: Disentangling Arachis response to biotic and abiotic stress using multi-transcriptomics integration
Source: BMC Plant Biol. 2026 Mar 13;26:728. doi: 10.1186/s12870-026-08551-5 (PMC13101102; doi:10.1186/s12870-026-08551-5)
Supplement: Supplementary file 6 — Supplementary Material 6. Supplementary Table 6. Validated or qRT-PCR confirmed genes in our study.The FAIR representation of results from a literature screening of studies with similar stress conditions to our case-study. When gene accession names for Arachis duranensins where not directly available but only qRT-PCR for genes in Arachis stenosperma were reported, also the orthogroups from OrthoFinder application are included. Columns refers to: Reference study/s including this one when the tailored analysis were needed; gene symbol or abbreviation reported in reference studies; gene accession ID for Arabidopsis thaliana identified by Martins et al., 2022; A. stenosperma gene ID in PeanutBase; A. stenosperma gene ID in GeneBank; Corresponding orthogroup (suffix “_Arast” identify orthogroups found in this study while “_Athal” from previous study of Martins et al., 2022); A. duranensis gene ID or orthologues list; GeneID found in our list of genes selected with HIVE application. [file 12870_2026_8551_MOESM6_ESM.xlsx]

## Sheet: FAIR_table_genes_validation
Supplementary Table 6. Validated or qRT-PCR confirmed genes in our study.
Pubblication	Gene_symbol/abbreviation	Athaliana_gene_marker	GeneID_Asteno_PB	GeneID_Asteno_GB	Orthogroup	GeneIDs_Adura_PB/homologues	GeneID_HIVE
Guimaraes et al., 2015 (1), This study	AsWRKY49	-	LOC130941520	XM_057870057.1,XM_057870058.1	OG0000053_Arast	Aradu.QU3D9,Aradu.A47FP,Aradu.S7YD6,Aradu.V6U4I,Aradu.P3BGN,Aradu.CST5R,Aradu.WLB92,Aradu.TF48T,Aradu.2SS2B,Aradu.AW21H,Aradu.76148,Aradu.CW4J0,Aradu.NTD67,Aradu.R83G6,Aradu.LC3ZH,Aradu.K71EN,Aradu.ZN23M,Aradu,Aradu.B1C6F,Aradu.Y0UPL,Aradu.7R2WH,Aradu.PM5NX,Aradu.BWB05,Aradu.E2930,Aradu.A205B,Aradu.C0BW2,Aradu.20TYF,Aradu.VE705,Aradu.KEE43,Aradu.KD2FK,Aradu.GI8Z2,Aradu.VSA8A,Aradu.EY4MD,Aradu.DT9…	Aradu.456GX,Aradu.GI8Z2,Aradu.180Q6,Aradu.E2930,Aradu.BWE0N,Aradu.DT9DS,Aradu.AS44H,Aradu.Z5BX3,Aradu.A205B,Aradu.A47FP,Aradu.ZN23M,Aradu.B1KKT,Aradu.20TYF,Aradu.Q51PJ,Aradu.QU3D9
Guimaraes et al., 2015 (1), Mota et al., 2018 (2), This study	AsTMV	-	LOC130981977	XM_057905760.1	OG0000088_Arast	Aradu.LI4A7,Aradu.AM0MT,Aradu.L0ADG,Aradu.ZAA0W,Aradu.4W499,Aradu.R7TTV,Aradu.W0UF5,Aradu.YU7JM,Aradu.JFT50,Aradu.MU0PR,Aradu.F97AX,Aradu.HLR71,Aradu.ATJ67,Aradu.XC65D,Aradu.9435V,Aradu.L839P,Aradu.HZL2S,Aradu.LYC23,Aradu.N5N3Q,Aradu.EZY2W,Aradu.PH8VS,Aradu.E2CQ9,Aradu.YVT9V,Aradu.87VP9,Aradu.FN5H7,Aradu.HQX6B,Aradu.A35HY,Aradu.J568K,Aradu.L51MW,Aradu.6R3YG,Aradu.5W8P5,Aradu.44QYZ,Aradu.C0GMC,Ara…	Aradu.5W8P5,Aradu.MU0PR,Aradu.HQX6B,Aradu.HLR71,Aradu.2A8ZQ,Aradu.L839P,Aradu.AM0MT,Aradu.4K6Z9,Aradu.A35HY,Aradu.44QYZ,Aradu.W0UF5,Aradu.6Y4L0,Aradu.YU7JM
Guimaraes et al., 2015 (1), Mota et al., 2018 (2), This study	AsBTB	-	LOC130969173	XM_057894796.1	OG0000117_Arast	Aradu.DEY30,Aradu.6GE8J,Aradu.D1XVV,Aradu.U3UVH,Aradu.PP1IT,Aradu.HVD76,Aradu.H3XI7,Aradu.J35R4,Aradu.38P9P,Aradu.T43NA,Aradu.65H3Y,Aradu.TYQ4J,Aradu.Q44R1,Aradu.K4MWL,Aradu.YLM4Q,Aradu.H9NK1,Aradu.0A3UJ,Aradu.3EB7Q,Aradu.Z8W63,Aradu.UQ2CM,Aradu.3WF0K,Aradu.GT5D9,Aradu.J67TY,Aradu.254Z6,Aradu.NJ8CV,Aradu.EWM0J,Aradu.V3AZX,Aradu.VHR05,Aradu.Q0GRU,Aradu.NAE9S,Aradu.KGX8R,Aradu.94UHF,Aradu.DQQ0U,Ara…	Aradu.AJ236,Aradu.Z8W63,Aradu.3WF0K,Aradu.J67TY,Aradu.TEW52,Aradu.Q0GRU,Aradu.UQ2CM,Aradu.Q44R1,Aradu.H9NK1,Aradu.NJ8CV,Aradu.254Z6,Aradu.6GE8J
Guimaraes et al., 2015 (1), This study	AsAUX-IAA	-	LOC130948479	XM_057877224.1	OG0000173_Arast	Aradu.M9FCE,Aradu.0603J,Aradu.PXH87,Aradu.8E2VW,Aradu.6XN0Z,Aradu.EKX2U,Aradu.IC95M,Aradu.FK3G3,Aradu.2Q786,Aradu,Aradu.P33NE,Aradu.Y8Z02,Aradu.9307A,Aradu.AA0QS,Aradu.U0HC6,Aradu.ANI3L,Aradu.9L9XR,Aradu.3882E,Aradu.GIN82,Aradu.A1WU6,Aradu.EFD8B,Aradu.RS206,Aradu.M76UB,Aradu.T65KX,Aradu.B3C9X,Aradu.D9J2X,Aradu.JLY8Q,Aradu.U2R2D,Aradu.K1R5H	Aradu.9L9XR,Aradu.U0HC6,Aradu.M76UB,Aradu.Y8Z02,Aradu.0603J
Guimaraes et al., 2015 (1), Mota et al., 2018 (2), This study	AsAraH8	-	LOC130969839	XM_057895739.1	OG0000304_Arast	Aradu.02RSN,Aradu.KI3UZ,Aradu.0J3SA,Aradu.CHQ37,Aradu.ZH6BL,Aradu.0X3DX,Aradu.8WS4M,Aradu.QT2F6,Aradu.9T1SG,Aradu.6XZ0B,Aradu.RN9XS,Aradu.80WA5,Aradu.Q6QC1,Aradu.B6WMN,Aradu.S0IZG,Aradu.2C9WA,Aradu.WYC64,Aradu.VR9HJ,Aradu.ZIF2Z	Aradu.VR9HJ,Aradu.0X3DX,Aradu.RN9XS,Aradu.B6WMN,Aradu.ZH6BL,Aradu.S0IZG,Aradu.80WA5,Aradu.6XZ0B
Guimaraes et al., 2015 (1), This study	AsUreD	-	LOC130961253	XM_057887020.1,XM_057887021.1,XR_009079448.1,XR_009079449.1	OG0000362_Arast	Aradu.NF6WC	Aradu.NF6WC
Guimaraes et al., 2015 (1), Mota et al., 2018 (2), This study	AsBger	-	LOC130957981	XM_057884850.1	OG0000451_Arast	Aradu.W3AUF,Aradu.W09JH,Aradu.H3P3G,Aradu.45Z02,Aradu.26R75,Aradu.G4X00,Aradu.3T2SR,Aradu.4VG0J,Aradu.XF8NX,Aradu.V881N,Aradu.Z21S2,Aradu.JNB9C,Aradu.Z1JMD	Aradu.45Z02,Aradu.JNB9C,Aradu.H3P3G
Guimaraes et al., 2015 (1), Mota et al., 2018 (2), This study	AsCHI2	-	LOC130948140	XM_057876859.1	OG0000452_Arast	Aradu.GJG28	-
Guimaraes et al., 2015 (1), Mota et al., 2018 (2), This study	AsCHI2	-	LOC130951068	XM_057879679.1	OG0000452_Arast	Aradu.H0PJH,Aradu.W9SJN,Aradu,Aradu.9AI6Q,Aradu.8N0H3,Aradu.A2QA1,Aradu.R48AD,Aradu.4196P,Aradu.TW1EN,Aradu.JB051,Aradu.77XML	Aradu.JB051,Aradu.TW1EN,Aradu.118NW,Aradu.A2QA1,Aradu.4196P,Aradu.9AI6Q
Guimaraes et al., 2015 (1), This study	AsGH3.1	-	LOC130983102	XM_057907287.1	OG0000550_Arast	Aradu,Aradu.NGF0Q,Aradu.C19BK,Aradu.U6F8I,Aradu.5WJ1Q,Aradu.31IUC,Aradu.R2082,Aradu.EZY28,Aradu.XYJ0G,Aradu.LBL6B,Aradu.HN9N9	Aradu.XYJ0G,Aradu.EZY28,Aradu.LBL6B,Aradu.R2082,Aradu.HN9N9
Guimaraes et al., 2015 (1), This study	AsNDX1	-	LOC130969292	XM_057894953.1,XM_057894952.1,XM_057894951.1	OG0000601_Arast	Aradu.Z8G1Y,Aradu.IU3UC	-
Guimaraes et al., 2015 (1), This study	AsMAN	-	LOC130946669	XM_057875500.1	OG0000768_Arast	Aradu.EK8MW,Aradu.UTW26,Aradu.X1FHB,Aradu.75NXA,Aradu,Aradu.EEF2D,Aradu.HZ8ES,Aradu.ZL79H	Aradu.1D34I,Aradu.EEF2D,Aradu.HZ8ES
Guimaraes et al., 2015 (1), This study	AsCOX1	-	LOC130960035	XM_057885394.1	OG0001014_Arast	Aradu.EWP9T,Aradu.4PZ9D,Aradu.M5QA3,Aradu.H7XW9,Aradu.A1NA4,Aradu.J32MK	Aradu.EWP9T,Aradu.A1NA4
Guimaraes et al., 2015 (1), Mota et al., 2018 (2), This study	AsTAT	-	LOC130969664	XM_057895504.1	OG0001193_Arast	Aradu.QGW0K,Aradu.2IM5S,Aradu.3W0JX,Aradu.JFD8S,Aradu.IEK57	Aradu.2IM5S,Aradu.3W0JX,Aradu.IEK57
Guimaraes et al., 2015 (1), This study	AsBap	-	LOC130955278	XM_057882109.1	OG0001430_Arast	Aradu.85GH9,Aradu.SNN00,Aradu.2G3YM,Aradu.NC7NS	Aradu.2G3YM
Guimaraes et al., 2015 (1), This study	AsERF6	-	LOC130941921	XM_057870561.1	OG0001431_Arast	Aradu.9SR9S,Aradu.IRG5E,Aradu.61RDF,Aradu.9P5WT	-
Guimaraes et al., 2015 (1), This study	AsMYB25	-	LOC130967136	XM_057891957.1	OG0001738_Arast	Aradu.R8PMF,Aradu.8U1PN,Aradu.P9RPB	Aradu.P9RPB
Guimaraes et al., 2015 (1), Mota et al., 2018 (2), This study	AsPRR37	-	LOC130968711	XM_057894121.1	OG0002158_Arast	Aradu.LWU2M,Aradu.NG7DJ	-
Guimaraes et al., 2015 (1), This study	ALKBH2	-	LOC130973772	XM_057898429.1,XM_057898428.1	OG0002159_Arast	Aradu.NG2JA	Aradu.NG2JA
Guimaraes et al., 2015 (1), Mota et al., 2018 (2), This study	AsKEL	-	LOC130935819	XM_057865723.1	OG0002836_Arast	Aradu.F8MV2	-
Guimaraes et al., 2015 (1), This study	AsAOC3	-	LOC130956512	XM_057883563.1	OG0002837_Arast	Aradu.T8ILN	-
Guimaraes et al., 2015 (1), Mota et al., 2018 (2)	AsGH3.1	-	-	-	-	Aradu.1LZ8T	-
Mota et al., 2021 (3), This study	AsERF2	-	LOC130976497	XM_057901370.1	OG0000055_Arast	Aradu.Y3BW3,Aradu.K41I0,Aradu.ME4LN,Aradu.NK24P,Aradu.H9U8I,Aradu.546FD,Aradu.JL25Y,Aradu.PBM8D,Aradu.00XL9,Aradu.3UE4N,Aradu.NZ8CP,Aradu.ZGR3J,Aradu.C9VJR,Aradu.470B5,Aradu.LD7BF,Aradu.VS60N,Aradu.B90GQ,Aradu.3R22E,Aradu.R577K,Aradu.UTD2W,Aradu.0N117,Aradu,Aradu.7AQ1B,Aradu.56AVW,Aradu.JJA0L,Aradu.NU0ET,Aradu.W6X5V,Aradu.NU7EZ,Aradu.QQ9LA,Aradu.742WM,Aradu.87AIU,Aradu.3P75R,Aradu.E2TII,Aradu.X3G…	Aradu.3P75R,Aradu.8U98A,Aradu.JJA0L,Aradu.LD7BF,Aradu.D814J,Aradu.W4PMX,Aradu.X3GS1,Aradu.K41I0,Aradu.0N117,Aradu.PBM8D,Aradu.E2TII,Aradu.7AQ1B,Aradu.C9VJR,Aradu.GB4U4,Aradu.MIW9U
Mota et al., 2021 (3), This study	AsLOX3	-	LOC130948390	XM_057877108.1	OG0000249_Arast	Aradu.AE16G,Aradu.SK1BS,Aradu.TJL9X,Aradu.AC956,Aradu.S1X34,Aradu.951UC,Aradu.2ZL37,Aradu.FM0YX,Aradu.5E1NU,Aradu.KXZ9V,Aradu.WX5KP,Aradu.KZX2M,Aradu.C3RV0,Aradu.G99LQ,Aradu.GJ1CE,Aradu.U67PQ,Aradu.Q5K4W,Aradu.289WG,Aradu.C88Z1,Aradu.LNK8S,Aradu.XZG8N,Aradu.AS232,Aradu.W07KG	Aradu.G99LQ,Aradu.U67PQ,Aradu.Q5K4W,Aradu.289WG,Aradu.KXZ9V,Aradu.AC956,Aradu.LNK8S,Aradu.WX5KP
Mota et al., 2021 (3), This study	AsECHI	-	LOC130979174	XM_057902546.1	OG0000425_Arast	Aradu.4196P,Aradu,Aradu.8N0H3,Aradu.9AI6Q,Aradu.W9SJN,Aradu.R48AD,Aradu.A2QA1,Aradu.T04DC,Aradu.E2KJV,Aradu.H0PJH,Aradu.GJG28,Aradu.77XML,Aradu.TW1EN,Aradu.JB051	Aradu.JB051,Aradu.TW1EN,Aradu.E2KJV,Aradu.118NW,Aradu.A2QA1,Aradu.4196P,Aradu.9AI6Q
Mota et al., 2021 (3), This study	GAPDH	-	LOC130944257	XM_057872490.1	OG0000876_Arast	Aradu.J1AYY,Aradu.Y017B,Aradu.3S60E,Aradu.A3N3V,Aradu.C24KQ,Aradu.7X3HU,Aradu.VBE4X	-
Mota et al., 2021 (3), This study	AsVSP2	-	LOC130947665	XM_057876368.1	OG0001011_Arast	Aradu.WWM41,Aradu.UFC3R,Aradu.DZ6IG,Aradu.T25QT,Aradu.CZ163,Aradu.UFE0U	Aradu.CZ163,Aradu.T25QT
Mota et al., 2021 (3), This study	AsbZIP	-	LOC130933439	XM_057863054.1	OG0002152_Arast	Aradu.JJQ1T,Aradu.54E1H	-
Mota et al., 2021 (3), This study	AsPDF1.2	-	LOC130946278	XM_057874955.1	OG0002826_Arast	Aradu.CK6H7	Aradu.CK6H7
Mota et al., 2021 (3), This study	AsRD29B	-	LOC130950718	XM_057879278.1	OG0002827_Arast	Aradu.MEI7N	Aradu.MEI7N
Mota et al., 2021 (3), This study	60S	-	LOC130976481	XM_057901354.1	OG0002828_Arast	Aradu.H0LHR	-
Martins et al., 2022 (4)	-	AT4G21390	-	-	OG0000001_Athal	Aradu.039A1,Aradu.15JH1,Aradu.1H2D4,Aradu.25UEB,Aradu.2D3LB,Aradu.494EG,Aradu.4HH0P,Aradu.56PKD,Aradu.5MH7X,Aradu.5P7RM,Aradu.80RUZ,Aradu.853ZC,Aradu.8QX2U,Aradu.9LI83,Aradu.A6YGJ,Aradu.ACY83,Aradu.AX3Z0,Aradu.B17TN,Aradu.BI4ZP,Aradu.BTP7B,Aradu.CED81,Aradu.CS1K3,Aradu.D06PB,Aradu.D0NVI,Aradu.D6B0G,Aradu.EHP84,Aradu.EP9MB,Aradu.EZG2L,Aradu.FC0YK,Aradu.G2KK1,Aradu.H834E,Aradu.IJE02,Aradu.IR1JE,Ara…	Aradu.ACY83,Aradu.CS1K3,Aradu.FC0YK,Aradu.L65YC,Aradu.2D3LB,Aradu.G2KK1,Aradu.LR05I,Aradu.YW23C,Aradu.LW36F,Aradu.L4EY2,Aradu.9LI83,Aradu.494EG,Aradu.1H2D4,Aradu.8QX2U,Aradu.56PKD,Aradu.P08HB,Aradu.039A1,Aradu.JTL52,Aradu.B17TN,Aradu.IR1JE,Aradu.4HH0P,Aradu.BTP7B,Aradu.LF5V6,Aradu.BI4ZP,Aradu.EP9MB,Aradu.R8UZU
Martins et al., 2022 (4)	-	AT1G07650	-	-	OG0000057_Athal	Aradu.29VTX,Aradu.3JJ3D,Aradu.3N4PQ,Aradu.4WI8S,Aradu.7VV7G,Aradu.98U3Z,Aradu.AG5I3,Aradu.E5HJY,Aradu.FQT6J,Aradu.KB9NK,Aradu.Q3GPP,Aradu.WZF00,Aradu.X8I5Q,Aradu.Y37EJ]	Aradu.Q3GPP,Aradu.E5HJY,Aradu.98U3Z,Aradu.FQT6J,Aradu.KB9NK,Aradu.3N4PQ
Vinson et al., 2018 (5)	ABA HYDROXYLASE	-	-	-	-	Aradu.Q3FM7	-
Vinson et al., 2018 (5)	ACC SYNTHASE	-	-	-	-	Aradu.62W74	Aradu.62W74
Vinson et al., 2018 (5)	AQUAPORIN	-	-	-	-	Aradu.6AI81	-
Vinson et al., 2018 (5)	ASN SYNTHETASE	-	-	-	-	Aradu.637TZ	-
Vinson et al., 2018 (5)	CYS PROTEASE	-	-	-	-	Aradu.8KW68	-
Vinson et al., 2018 (5)	DHN	-	-	-	-	Aradu.IF4XP	-
Vinson et al., 2018 (5)	DREB	-	-	-	-	Aradu.1ZX0E	-
Vinson et al., 2018 (5)	EXPA	-	-	-	-	Aradu.G235T	-
Vinson et al., 2018 (5)	FAD	-	-	-	-	Aradu.7W39T	Aradu.7W39T
Vinson et al., 2018 (5)	F-BOX	-	-	-	-	Aradu.WRB0S	-
Vinson et al., 2018 (5)	GOLS	-	-	-	-	Aradu.ZK8VV	Aradu.ZK8VV
Vinson et al., 2018 (5)	IPT	-	-	-	-	Aradu.Z1DQ9	-
Vinson et al., 2018 (5)	KINASE	-	-	-	-	Aradu.LLW1X	-
Vinson et al., 2018 (5)	MAT	-	-	-	-	Aradu.T8C1S	-
Vinson et al., 2018 (5)	MITOGEN	-	-	-	-	Aradu.52QUJ	Aradu.52QUJ
Vinson et al., 2018 (5)	NCED	-	-	-	-	Aradu.Y48CE	-
Vinson et al., 2018 (5)	PMCA	-	-	-	-	Aradu.4LY04	-
Vinson et al., 2018 (5)	SAP	-	-	-	-	Aradu.DSK3D	Aradu.DSK3D
Vinson et al., 2018 (5)	SCARECROW	-	-	-	-	Aradu.G1MD8	-
Vinson et al., 2018 (5)	WRKY	-	-	-	-	Aradu.B1C6F	-
The FAIR representation of results from a literature screening of studies with similar stress conditions to our case-study. When gene accession names for Arachis duranensins where not directly available but only qRT-PCR for genes in Arachis stenosperma were reported, also the orthogroups from OrthoFinder application are included. Columns refers to: Reference study/s including this one when the ta…
1. Guimaraes PM, Guimaraes LA, Morgante CV, Silva OB, Araujo ACG, Martins ACQ, et al. Root Transcriptome Analysis of Wild Peanut Reveals Candidate Genes for Nematode Resistance. Baisakh N, editor. PLoS ONE. 2015 Oct 21;10(10):e0140937. doi:10.1371/journal.pone.0140937 2. Mota APZ, Vidigal B, Danchin EGJ, Togawa RC, Leal-Bertioli SCM, Bertioli DJ, et al. Comparative root transcriptome of wild Arac…
