# Supplementary material for: Disentangling Arachis response to biotic and abiotic stress using multi-transcriptomics integration
Source: BMC Plant Biol. 2026 Mar 13;26:728. doi: 10.1186/s12870-026-08551-5 (PMC13101102; doi:10.1186/s12870-026-08551-5)
Supplement: Supplementary file 7 — Supplementary Material 7. Supplementary Table 7. Transcription factors' families in HIVE regulome. For each transcription factor (TF) family found in HIVE selection, it is shown the number and the name of genes belonging to the family. The TF families are retrieved by the public database PlantTFDBv5.0 [file 12870_2026_8551_MOESM7_ESM.xlsx]

## Sheet: S_Table_6
Supplementary Table 6. Transcription factors' families in HIVE regulome.
Family	N.Tfs	Genes
bHLH	52	Aradu.0572C Aradu.1QN19 Aradu.25NPV Aradu.45U0D Aradu.53P8J Aradu.5E40Q Aradu.5FE4Y Aradu.5Q1VY Aradu.6VX3K Aradu.85INT Aradu.9K9IH Aradu.AE9WN Aradu.D3UE4 Aradu.DRR9K Aradu.DSN52 Aradu.DZ0GE Aradu.FEY54 Aradu.GH2K1 Aradu.HK2E0 Aradu.I0YKW Aradu.I92X3 Aradu.J80PY Aradu.JMP75 Aradu.K00WP Aradu.K087N Aradu.K1HGS Aradu.K7LHY Aradu.KWH4D Aradu.L9W8G Aradu.LLR91 Aradu.LP0MC Aradu.LYC6U Aradu.MXV1S Ara…
NAC	26	Aradu.08GFU Aradu.0MJ0X Aradu.13D06 Aradu.1AJ4F Aradu.47JQU Aradu.4RJ0E Aradu.5D5JN Aradu.60U13 Aradu.66XRP Aradu.7X5EV Aradu.9T4H8 Aradu.AF9FZ Aradu.BPK98 Aradu.BS3JU Aradu.ETZ8K Aradu.LZ0D8 Aradu.M7213 Aradu.N8MU8 Aradu.R9F07 Aradu.S13QQ Aradu.TI0Z7 Aradu.U974Q Aradu.VUC67 Aradu.W3GLH Aradu.YIQ80 Aradu.Z5H58
MYB	26	Aradu.07167 Aradu.30RPU Aradu.40GCA Aradu.A9NSU Aradu.CU097 Aradu.D0JN5 Aradu.D3WC3 Aradu.EJ00N Aradu.FM6UE Aradu.FTH70 Aradu.G7UXI Aradu.G8IB0 Aradu.HJZ2Z Aradu.J967R Aradu.K3GZ3 Aradu.K8V1Y Aradu.ND06J Aradu.NSL0R Aradu.NU4UJ Aradu.QBS8R Aradu.U6514 Aradu.VI1X4 Aradu.X4EEU Aradu.X6G84 Aradu.Z1QR7 Aradu.Z4AN4
WRKY	21	Aradu.180Q6 Aradu.1S9TS Aradu.20TYF Aradu.2V4EQ Aradu.456GX Aradu.7AC9I Aradu.A205B Aradu.A47FP Aradu.B1KKT Aradu.BWE0N Aradu.C90G3 Aradu.DT9DS Aradu.E2930 Aradu.GI8Z2 Aradu.HD2AV Aradu.NH44H Aradu.Q51PJ Aradu.QU3D9 Aradu.VL3IZ Aradu.Z5BX3 Aradu.ZN23M
MIKC_MADS	16	Aradu.66DGF Aradu.91WCT Aradu.95Z4F Aradu.C0RFP Aradu.KAZ0G Aradu.KWJ2K Aradu.N9KWN Aradu.NS10G Aradu.P04DI Aradu.Q6KDH Aradu.QZ653 Aradu.S4CJ2 Aradu.TB6GC Aradu.TY4I3 Aradu.X0I6L Aradu.Y02KH
G2-like	16	Aradu.0SC6H Aradu.2A606 Aradu.4K13K Aradu.6X691 Aradu.76EJ2 Aradu.9Z8LC Aradu.AT44H Aradu.C1QBJ Aradu.E8B97 Aradu.ES4A3 Aradu.KLU2C Aradu.RN1PL Aradu.RXK4E Aradu.V0F31 Aradu.W9WVE Aradu.X16AU
MYB_related	15	Aradu.12NGZ Aradu.4707K Aradu.5W0HK Aradu.60TXP Aradu.7M5UC Aradu.GQI2P Aradu.GQN6H Aradu.K5WSC Aradu.L25DZ Aradu.L6QML Aradu.LSD4Q Aradu.RQH3E Aradu.T2F1D Aradu.UX37F Aradu.X7LBF
ERF	14	Aradu.0N117 Aradu.3P75R Aradu.8U98A Aradu.C9VJR Aradu.D814J Aradu.E2TII Aradu.GB4U4 Aradu.JJA0L Aradu.K41I0 Aradu.LD7BF Aradu.MIW9U Aradu.PBM8D Aradu.W4PMX Aradu.X3GS1
LBD	13	Aradu.07E2R Aradu.262YC Aradu.HZI51 Aradu.I83P6 Aradu.IA6VW Aradu.IV48P Aradu.MVF8Z Aradu.QH23N Aradu.R27T4 Aradu.S2IZB Aradu.U0BF0 Aradu.U68KB Aradu.Z2UCJ
C2H2	13	Aradu.05H52 Aradu.B0G5C Aradu.BWJ69 Aradu.CZ5TY Aradu.DEW5V Aradu.EXV44 Aradu.GG6CV Aradu.I7259 Aradu.JC2LL Aradu.QH7UZ Aradu.QR8QC Aradu.U8XKU Aradu.W06MF
HD-ZIP	13	Aradu.2T85U Aradu.30PYG Aradu.5YD67 Aradu.6S06R Aradu.D4VWB Aradu.F2CY5 Aradu.FIU9K Aradu.K0VLN Aradu.MZX0S Aradu.RMG12 Aradu.SEJ3V Aradu.TC0KD Aradu.X4T4D
FAR1	12	Aradu.1I5W4 Aradu.2C47B Aradu.3EK83 Aradu.F5TUU Aradu.K0FA0 Aradu.M6FRQ Aradu.MEY90 Aradu.NG3QM Aradu.NZ6TR Aradu.PA2UE Aradu.UD9XR Aradu.UKT13
bZIP	11	Aradu.315HW Aradu.7CE6B Aradu.C716W Aradu.K89IC Aradu.LL2CP Aradu.Q3HQI Aradu.U5DG8 Aradu.WM3WA Aradu.X1PX9 Aradu.X6FMF Aradu.YM0TI
Dof	8	Aradu.2JT32 Aradu.32ZUX Aradu.ISN1L Aradu.J1UD9 Aradu.M0G9T Aradu.MS406 Aradu.PZ509 Aradu.YY1QV
C3H	8	Aradu.50M8D Aradu.7E0N8 Aradu.HQ3MZ Aradu.L92HL Aradu.N5GDJ Aradu.QQB0D Aradu.UD5N8 Aradu.X5630
B3	8	Aradu.07I6M Aradu.6JX2C Aradu.DK681 Aradu.E0GLY Aradu.Q3VNF Aradu.T11VW Aradu.T9TSZ Aradu.TKK2L
Trihelix	7	Aradu.05MVI Aradu.2QR5U Aradu.64IL2 Aradu.7FN1T Aradu.A9Z84 Aradu.FB7GW Aradu.RW5KN
HSF	6	Aradu.43K0P Aradu.5S8J3 Aradu.G1NHG Aradu.L9WUK Aradu.NTQ7W Aradu.S4DGV
GATA	6	Aradu.18XUI Aradu.33QAR Aradu.8N8VL Aradu.D252Q Aradu.IB6P2 Aradu.P7QDD
AP2	5	Aradu.0KI78 Aradu.42K79 Aradu.EJI6Q Aradu.GG3LG Aradu.RG31X
GRAS	5	Aradu.FG20F Aradu.G5P3T Aradu.Y5WGV Aradu.YMD6U Aradu.ZH4X8
CO-like	5	Aradu.BV95P Aradu.J7TMC Aradu.J9KV2 Aradu.S156I Aradu.WJ2ZP
TALE	5	Aradu.2D5HC Aradu.6LK51 Aradu.CA0F7 Aradu.R5NW6 Aradu.YX0HY
M-type_MADS	4	Aradu.8KH6E Aradu.AV8HJ Aradu.QT7J0 Aradu.SGG9Q
DBB	3	Aradu.7V6T8 Aradu.M999T Aradu.WL99W
Nin-like	3	Aradu.0768L Aradu.46M2Y Aradu.YRC2R
TCP	3	Aradu.3K3P7 Aradu.J06JT Aradu.XD5SD
ARF	2	Aradu.H6T95 Aradu.UX5R5
YABBY	2	Aradu.FB5A8 Aradu.WMI1L
GeBP	2	Aradu.3A6ZT Aradu.JBN5K
BES1	2	Aradu.AHF1D Aradu.QU0CV
E2F/DP	2	Aradu.HB8K6 Aradu.SKB1I
NF-YB	2	Aradu.I609F Aradu.YQG3K
SBP	2	Aradu.CGD8Q Aradu.T8QJB
SRS	2	Aradu.EF2HJ Aradu.GUI8I
Whirly	1	Aradu.D81FK
ZF-HD	1	Aradu.PHY5X
WOX	1	Aradu.YN99B
ARR-B	1	Aradu.YD7VI
EIL	1	Aradu.MBB01
RAV	1	Aradu.7AQ1B
NF-YC	1	Aradu.6Z3S5
NF-YA	1	Aradu.V66GG
CAMTA	1	Aradu.1LG94
LSD	1	Aradu.R9YEA
HB-other	1	Aradu.GGI7X
HB-PHD	1	Aradu.ZJZ3Y
GRF	1	Aradu.D1DYZ
NF-X1	1	Aradu.8JQ1E
For each transcription factor (TF) family found in HIVE selection, it is shown the number and the name of genes belonging to the family. The TF families are retrieved by the public database PlantTFDBv5.0.
