# Supplementary material for: Disentangling Arachis response to biotic and abiotic stress using multi-transcriptomics integration
Source: BMC Plant Biol. 2026 Mar 13;26:728. doi: 10.1186/s12870-026-08551-5 (PMC13101102; doi:10.1186/s12870-026-08551-5)
Supplement: Supplementary file 8 — Supplementary Material 8. Supplementary Table 8. Transcription factors’ families in GRN communities.Number and percentage of occurrence of each transcription factor (TF) family in each of the 19 GRN communities. Comm = community, n. = number of TF in the corresponding family [file 12870_2026_8551_MOESM8_ESM.xlsx]

## Sheet: S_table_7
Supplementary Table 7. Transcription factor families in GRN communities.
Family	Comm0_count	Comm0(%)	Comm1_count	Comm1(%)	Comm2_count	Comm2(%)	Comm3_count	Comm3(%)	Comm4_count	Comm4(%)	Comm5_count	Comm5(%)	Comm6_count	Comm6(%)	Comm7_count	Comm7(%)	Comm8_count	Comm8(%)	Comm9_count	Comm9(%)	Comm10_count	Comm10(%)	Comm11_count	Comm11(%)	Comm12_count	Comm12(%)	Comm13_count	Comm13(%)	Comm14_count	Comm14(%)	Comm15_count	Comm15(%)	Comm16_count	Comm16(%)	Comm17_count	Comm17(%)	Comm18_count	Comm18(%)
ARF	1	0.07													1	0.09
B3													2	0.13					1	0.07	1	0.11			1	0.11	1	0.25									1	0.33
C2H2	2	0.13					2	0.13			1	0.07	1	0.07					1	0.07
C3H					1	0.08											1	0.07					1	0.2					1	0.1
CO-like					1	0.08					1	0.07			1	0.09					1	0.11
DBB											1	0.07
Dof													2	0.13							2	0.22
E2F/DP																									1	0.11
ERF	1	0.07			1	0.08	1	0.07	2	0.22					3	0.27	1	0.07					1	0.2
FAR1	1	0.07	3	0.38	2	0.17													1	0.07									2	0.2
G2-like	3	0.2	1	0.12			1	0.07									1	0.07	2	0.13									1	0.1
GATA							1	0.07
GRAS			1	0.12							1	0.07																									1	0.33
GRF									1	0.11
GeBP																			1	0.07
HB-PHD																													1	0.1
HB-other					1	0.08
HD-ZIP							1	0.07			1	0.07					1	0.07	2	0.13							1	0.25	1	0.1	1	0.17	1	0.17
HSF																	1	0.07																	2	0.67
LBD					1	0.08			1	0.11			1	0.07			1	0.07									1	0.25					1	0.17
LSD																											1	0.25
M-type_MADS					2	0.17									1	0.09
MIKC_MADS	1	0.07			1	0.08			1	0.11			2	0.13					3	0.2	1	0.11
MYB			2	0.25					1	0.11	1	0.07	1	0.07	1	0.09			2	0.13	1	0.11			1	0.11			1	0.1	1	0.17
MYB_related	1	0.07							1	0.11	2	0.13			1	0.09	1	0.07							1	0.11
NAC	1	0.07					2	0.13			2	0.13					1	0.07
NF-X1																									1	0.11
NF-YB	1	0.07																																	1	0.33
Nin-like	1	0.07																					1	0.2
RAV																							1	0.2
SRS													1	0.07
TALE													1	0.07
TCP							1	0.07
Trihelix					1	0.08	1	0.07					2	0.13																			1	0.17
WOX			1	0.12
WRKY											2	0.13			1	0.09	3	0.21	1	0.07	1	0.11	1	0.2	1	0.11			1	0.1
Whirly													1	0.07
bHLH	1	0.07			1	0.08	4	0.27	2	0.22	2	0.13	1	0.07	2	0.18	3	0.21	1	0.07	2	0.22			3	0.33			1	0.1			3	0.5
bZIP	1	0.07					1	0.07			1	0.07																	1	0.1	4	0.67					1	0.33
Number and percentage of occurrence of each transcription factor (TF) family in each of the 19 GRN communities. Comm = community, n. = number of TF in the corresponding family.
