# Supplementary material for: Disentangling Arachis response to biotic and abiotic stress using multi-transcriptomics integration
Source: BMC Plant Biol. 2026 Mar 13;26:728. doi: 10.1186/s12870-026-08551-5 (PMC13101102; doi:10.1186/s12870-026-08551-5)
Supplement: Supplementary file 9 — Supplementary Material 9. Supplementary Table 9. Phytohormones related genes in GRN communities. Number and percentage of occurrence of each phytohormone related pathway in each of the 19 GRN communities. Comm = community, n. = number of phytohormones related genes in the corresponding pathway [file 12870_2026_8551_MOESM9_ESM.xlsx]

## Sheet: S_Table_8
Supplementary Table 8. Phytohormones related genes in GRN communities.
Hormone	Comm0_count	Comm0(%)	Comm1_count	Comm1(%)	Comm2_count	Comm2(%)	Comm3_count	Comm3(%)	Comm4_count	Comm4(%)	Comm5_count	Comm5(%)	Comm6_count	Comm6(%)	Comm7_count	Comm7(%)	Comm8_count	Comm8(%)	Comm9_count	Comm9(%)	Comm10_count	Comm10(%)	Comm11_count	Comm11(%)	Comm12_count	Comm12(%)	Comm13_count	Comm13(%)	Comm14_count	Comm14(%)	Comm15_count	Comm15(%)	Comm16_count	Comm16(%)	Comm17_count	Comm17(%)	Comm18_count	Comm18(%)
Abscisic									1	1					2	0.4											1	0.5									1	1
Auxin					1	0.33
Bassinosteroid							1	1
Cytokinin			1	0.5									1	0.5			1	0.33
Ethylene	1	1			1	0.33							1	0.5
Gibberellin			1	0.5	1	0.33					1	1			1	0.2									1	0.5	1	0.5
Jasmonic															2	0.4	2	0.66							1	0.5							2	1
Number and percentage of occurrence of each phytohormone related pathway in each of the 19 GRN communities. Comm = community, n. = number of phytohormones related genes in the corresponding pathway.
