# Supplementary material for: Disentangling Arachis response to biotic and abiotic stress using multi-transcriptomics integration
Source: BMC Plant Biol. 2026 Mar 13;26:728. doi: 10.1186/s12870-026-08551-5 (PMC13101102; doi:10.1186/s12870-026-08551-5)
Supplement: Supplementary file 10 — Supplementary Material 10. Supplementary Table 10. Number of NBS-LRR genes in GRN communities.The number and the gene name of each NBS-LRR gene in each of the 19 GRN communities [file 12870_2026_8551_MOESM10_ESM.xlsx]

## Sheet: S_Table_9
Supplementary Table 9. Number of NBS-LRR genes in GRN communities.
Community	Counts	NBS-LRRs
0	1	Aradu.XXK8G
1	4	Aradu.97AME Aradu.C18AL Aradu.C9QSM Aradu.J24CT
2	2	Aradu.ARU8D Aradu.9LG00
3	0
4	2	Aradu.014NJ Aradu.JU4DR
5	0
6	0
7	1	Aradu.9U8U7
8	2	Aradu.NP598 Aradu.HLR71
9	2	Aradu.5W8P5 Aradu.V5GXH
10	1	Aradu.SMF39
11	0
12	3	Aradu.A8KFG Aradu.R8I1W Aradu.618TJ
13	0
14	2	Aradu.G29LA Aradu.RT9LH
15	0
16	1	Aradu.DZ0GE
17	0
18	0
The number and the gene name of each NBS-LRR gene in each of the 19 GRN communities.
